# Supplementary material for: Multiple Cold Tolerance Trait Phenotyping Reveals Shared Quantitative Trait Loci in Oryza sativa
Source: Rice (N Y). 2020 Aug 14;13:57. doi: 10.1186/s12284-020-00414-3 (PMC7427827; doi:10.1186/s12284-020-00414-3)
Supplement: Supplementary file 13 — Additional file 13 Tables S1-S10. QTL positions resulting from various GWAS mappings. [file 12284_2020_414_MOESM13_ESM.xlsx]

## Sheet: Table S1
Chrom	start	end	Accession	Phenotype	Measurement	Temp	MT QTL
1	726457	1050995	ALL	LTSS4	LTSS	4
1	12764827	12804184	ALL	EL4	EL	4
1	22752742	22766165	ALL	EL4	EL	4
1	22836570	23549747	ALL	LTSS4	LTSS	4
1	42375015	42433667	ALL	LTSS4	LTSS	4
2	1078259	1427882	ALL	EL4	EL	4
2	2367853	3363690	ALL	LTSS4	LTSS	4
2	3373312	3460456	ALL	LTSS4	LTSS	4
2	6504148	7269925	ALL	LTSS4	LTSS	4
2	17995621	18011934	ALL	LTSS4	LTSS	4	qMT2-1
2	18473892	18541585	ALL	EL4	EL	4
2	20805063	21772969	ALL	LTSS4	LTSS	4	qMT2-2
2	21775592	22683305	ALL	LTSS4	LTSS	4
2	23828110	23844106	ALL	EL4	EL	4
2	28465295	29095470	ALL	LTSS4	LTSS	4
2	33692189	34575949	ALL	EL4	EL	4
3	8235496	8539589	ALL	LTSS4	LTSS	4
3	32645743	32698961	ALL	EL4	EL	4
4	34947641	34989934	ALL	EL4	EL	4	qMT4-3
6	188356	306267	ALL	EL4	EL	4
6	2412183	2707767	ALL	LTSS4	LTSS	4
6	22524093	23175527	ALL	LTSS4	LTSS	4	qMT6-3
6	31107108	31209346	ALL	LTSS4	LTSS	4
7	18924764	19513400	ALL	EL4	EL	4
7	20362207	20926391	ALL	LTSS4	LTSS	4
7	24132378	24238707	ALL	LTSS4	LTSS	4
7	25401153	25928167	ALL	LTSS4	LTSS	4
8	9468694	10399998	ALL	LTSS4	LTSS	4	qMT8-2
8	10999163	11543759	ALL	LTSS4	LTSS	4
8	16369660	16863512	ALL	LTSS4	LTSS	4	qMT8-3
8	17460201	18182838	ALL	LTSS4	LTSS	4
8	27822879	28161286	ALL	LTSS4	LTSS	4
9	6569358	6938498	ALL	EL4	EL	4	qMT9-3
9	13039645	13538507	ALL	LTSS4	LTSS	4
9	15489857	15771203	ALL	EL4	EL	4	qMT9-4
10	5768567	5967494	ALL	LTSS4	LTSS	4
10	22735493	23063407	ALL	LTSS4	LTSS	4
11	22476324	23187591	ALL	LTSS4	LTSS	4

## Sheet: Table S2
Chrom	start	end	Accession	Phenotype	Measurement	Temp	MT QTL
1	7870444	8513806	ALL	EL8	EL	8
1	20022507	20640679	ALL	EL8	EL	8	qMT1-4
2	17820486	18028915	ALL	LTSS8	LTSS	8	qMT2-1
2	26336431	27240476	ALL	EL8	EL	8
2	30693233	31333093	ALL	EL8	EL	8
2	33313377	33578174	ALL	EL8	EL	8
3	1238102	1426199	ALL	LTSS8	LTSS	8
3	4426330	4455469	ALL	LTSS8	LTSS	8
3	22926579	23542930	ALL	LTSS8	LTSS	8	qMT3-1
3	35248478	35308862	ALL	EL8	EL	8
4	2521359	3491834	ALL	LTSS8	LTSS	8
4	20702729	20726702	ALL	LTSS8	LTSS	8
4	27264789	27366041	ALL	EL8	EL	8
5	363971	533675	ALL	EL8	EL	8	qMT5-1
7	1511030	1555857	ALL	EL8	EL	8	qMT7-2
7	14643525	15180767	ALL	EL8	EL	8
7	22505330	23311994	ALL	LTSS8	LTSS	8	qMT7-7
7	23317322	23930131	ALL	LTSS8	LTSS	8	qMT7-7
8	23017406	23313556	ALL	EL8	EL	8
8	26231167	27371604	ALL	EL8	EL	8	qMT8-4
9	3654598	4720333	ALL	EL8	EL	8	qMT9-1
9	5559079	5930216	ALL	EL8	EL	8	qMT9-2
9	19038016	19299105	ALL	EL8	EL	8
10	3909466	4594970	ALL	LTSS8	LTSS	8	qMT10-2
10	4627787	5252872	ALL	LTSS8	LTSS	8	qMT10-2
10	10478908	10707407	ALL	LTSS8	LTSS	8
12	3744838	4043986	ALL	EL8	EL	8	qMT12
12	18511051	19112256	ALL	EL8	EL	8
12	25554710	25741593	ALL	EL8	EL	8

## Sheet: Table S3
Chrom	start	end	Accession	Phenotype	Measurement	Temp	MT QTL
1	3735085	3910393	ALL	EL10	EL	10
1	8815194	9418864	ALL	LTSS10	LTSS	10
1	10527625	11389874	ALL	LTSS10	LTSS	10	qMT1-1
1	11067510	11260635	ALL	EL10	EL	10	qMT1-1
1	13837270	14803963	ALL	EL10	EL	10	qMT1-2
1	15537900	16398653	ALL	EL10	EL	10	qMT1-3
1	18234405	18266176	ALL	EL10	EL	10
1	21153014	21431651	ALL	EL10	EL	10
1	24234752	24482247	ALL	EL10	EL	10
2	17009266	17812071	ALL	EL10	EL	10
2	20878350	20912459	ALL	EL10	EL	10	qMT2-2
3	9664439	10284651	ALL	LTSS10	LTSS	10
3	14228883	15210414	ALL	EL10	EL	10
3	15220698	15373779	ALL	EL10	EL	10
3	21124409	21481269	ALL	LTSS10	LTSS	10
3	22472356	23396831	ALL	LTSS10	LTSS	10	qMT3-1
3	22566400	23592440	ALL	EL10	EL	10	qMT3-1
3	23729655	24666235	ALL	LTSS10	LTSS	10	qMT3-2
3	24668548	24964491	ALL	LTSS10	LTSS	10	qMT3-2
3	24711105	25203390	ALL	EL10	EL	10	qMT3-2
4	3653974	4540563	ALL	EL10	EL	10
4	10247600	11394804	ALL	LTSS10	LTSS	10	qMT4-1
4	24671892	24998424	ALL	EL10	EL	10
4	28886076	29473755	ALL	EL10	EL	10	qMT4-2
4	31821073	32227420	ALL	LTSS10	LTSS	10
4	33205294	33395388	ALL	EL10	EL	10
4	34467694	35089971	ALL	LTSS10	LTSS	10	qMT4-3
5	440813	1409302	ALL	LTSS10	LTSS	10	qMT5-1
5	3103382	3165517	ALL	LTSS10	LTSS	10
5	3752390	4125087	ALL	EL10	EL	10
5	6600746	7455852	ALL	EL10	EL	10	qMT5-2
5	7711249	8783967	ALL	LTSS10	LTSS	10	qMT5-2
5	18889391	19887424	ALL	EL10	EL	10
5	19887459	20818592	ALL	EL10	EL	10
5	22971154	23383851	ALL	EL10	EL	10
5	23519447	24152108	ALL	LTSS10	LTSS	10
6	4696360	4793464	ALL	LTSS10	LTSS	10
6	13704058	14701747	ALL	EL10	EL	10
6	14949384	15849214	ALL	EL10	EL	10
6	15983601	16806254	ALL	EL10	EL	10
6	16972715	17389477	ALL	EL10	EL	10
6	22408605	23364932	ALL	EL10	EL	10	qMT6-3
6	23834906	24900995	ALL	LTSS10	LTSS	10
6	25999493	26669288	ALL	EL10	EL	10
7	1452372	2559101	ALL	LTSS10	LTSS	10	qMT7-2
7	15951312	16632053	ALL	LTSS10	LTSS	10	qMT7-6
7	17308700	18412604	ALL	LTSS10	LTSS	10
7	22558225	23384132	ALL	EL10	EL	10	qMT7-7
7	23607268	23782119	ALL	EL10	EL	10	qMT7-7
8	6003347	6847619	ALL	EL10	EL	10
8	7452135	7580582	ALL	EL10	EL	10
8	8857821	9395794	ALL	EL10	EL	10
8	24270522	24313372	ALL	EL10	EL	10
8	25620369	25655572	ALL	LTSS10	LTSS	10	qMT8-4
8	26014290	26418232	ALL	EL10	EL	10	qMT8-4
9	3149137	3711579	ALL	EL10	EL	10	qMT9-1
9	4546868	4733475	ALL	EL10	EL	10	qMT9-1
9	5186978	6076169	ALL	EL10	EL	10	qMT9-2
9	6926473	7630726	ALL	LTSS10	LTSS	10	qMT9-3
9	7633085	8622287	ALL	LTSS10	LTSS	10
9	15055972	15835730	ALL	LTSS10	LTSS	10	qMT9-4
9	16351083	16988959	ALL	LTSS10	LTSS	10
9	16989571	17964165	ALL	LTSS10	LTSS	10
9	21343157	21535297	ALL	EL10	EL	10
10	1793941	2402873	ALL	LTSS10	LTSS	10	qMT10-1
10	4438022	5322884	ALL	LTSS10	LTSS	10	qMT10-2
10	10073301	10457052	ALL	LTSS10	LTSS	10
10	13841307	14842026	ALL	LTSS10	LTSS	10	qMT10-4
10	14904116	15899908	ALL	LTSS10	LTSS	10	qMT10-4
10	15948567	16846117	ALL	LTSS10	LTSS	10
11	432508	548302	ALL	LTSS10	LTSS	10
11	805738	1095859	ALL	EL10	EL	10
11	1994994	2762033	ALL	LTSS10	LTSS	10
11	6772976	7219432	ALL	LTSS10	LTSS	10
11	17538432	18487194	ALL	EL10	EL	10	qMT11-2
11	25159572	25809234	ALL	LTSS10	LTSS	10	qMT11-3
11	26400388	26856042	ALL	LTSS10	LTSS	10
11	28655679	28788599	ALL	LTSS10	LTSS	10
12	2192895	3108641	ALL	LTSS10	LTSS	10	qMT12
12	3113518	3981575	ALL	LTSS10	LTSS	10	qMT12
12	5670962	6577422	ALL	LTSS10	LTSS	10
12	22607831	23143241	ALL	LTSS10	LTSS	10
12	26716848	27162742	ALL	LTSS10	LTSS	10

## Sheet: Table S4
Chrom	start	end	Accession	Phenotype	Measurement	Temp	MT QTL
1	13105151	13876798	ALL	LTSS12	LTSS	12	qMT1-2
1	13914964	14881137	ALL	LTSS12	LTSS	12	qMT1-2
1	15272806	16224746	ALL	LTSS12	LTSS	12	qMT1-3
1	16320139	17301559	ALL	LTSS12	LTSS	12	qMT1-3
1	17326749	17923236	ALL	LTSS12	LTSS	12
1	19518259	20513522	ALL	EL12	EL	12	qMT1-4
1	20532493	20986910	ALL	EL12	EL	12	qMT1-4
1	27646816	28431385	ALL	LTSS12	LTSS	12
1	40868955	41089199	ALL	LTSS12	LTSS	12
2	3932005	4365940	ALL	LTSS12	LTSS	12
2	31594900	32110344	ALL	LTSS12	LTSS	12
2	32190182	33049124	ALL	LTSS12	LTSS	12
3	6225290	6397534	ALL	LTSS12	LTSS	12
3	6398326	7346240	ALL	LTSS12	LTSS	12
3	10961056	11485147	ALL	LTSS12	LTSS	12
3	16075691	17019074	ALL	LTSS12	LTSS	12
3	22818808	23472076	ALL	EL12	EL	12	qMT3-1
3	22829418	23622225	ALL	LTSS12	LTSS	12	qMT3-1
3	24585973	25057574	ALL	LTSS12	LTSS	12	qMT3-2
3	26963192	27812457	ALL	LTSS12	LTSS	12
3	29850279	30829911	ALL	LTSS12	LTSS	12
3	31455451	31679068	ALL	LTSS12	LTSS	12
3	32705289	32937240	ALL	LTSS12	LTSS	12
3	33424188	34242782	ALL	LTSS12	LTSS	12
4	156893	1002589	ALL	LTSS12	LTSS	12
4	7964916	8892808	ALL	LTSS12	LTSS	12
4	9599400	10690251	ALL	LTSS12	LTSS	12	qMT4-1
4	12325462	12697611	ALL	LTSS12	LTSS	12
4	19583357	19588953	ALL	LTSS12	LTSS	12
4	20482984	20518196	ALL	EL12	EL	12
4	28197218	29299662	ALL	LTSS12	LTSS	12	qMT4-2
5	7341822	8211190	ALL	LTSS12	LTSS	12	qMT5-2
5	25673042	26611381	ALL	LTSS12	LTSS	12
6	802341	1804604	ALL	LTSS12	LTSS	12	qMT6-1
6	3685936	4004098	ALL	LTSS12	LTSS	12	qMT6-2
6	12688659	13314515	ALL	LTSS12	LTSS	12
6	22367941	23128510	ALL	LTSS12	LTSS	12	qMT6-3
6	26847729	27803823	ALL	LTSS12	LTSS	12
7	592074	1198046	ALL	LTSS12	LTSS	12	qMT7-1
7	3402347	3683917	ALL	LTSS12	LTSS	12	qMT7-3
7	3464448	3608779	ALL	EL12	EL	12	qMT7-3
7	4580696	5602699	ALL	LTSS12	LTSS	12
7	6870947	7663360	ALL	LTSS12	LTSS	12	qMT7-4
7	7997910	8744225	ALL	LTSS12	LTSS	12	qMT7-5
8	4409763	5060164	ALL	LTSS12	LTSS	12	qMT8-1
8	4601720	4896619	ALL	EL12	EL	12	qMT8-1
8	9721059	10127822	ALL	LTSS12	LTSS	12	qMT8-2
8	16374018	16896911	ALL	LTSS12	LTSS	12	qMT8-3
8	19722541	20481447	ALL	LTSS12	LTSS	12
8	21540140	22446579	ALL	LTSS12	LTSS	12
10	6299787	6300600	ALL	LTSS12	LTSS	12	qMT10-3
10	12254499	13226549	ALL	LTSS12	LTSS	12	qMT10-4
10	13296653	13957815	ALL	LTSS12	LTSS	12	qMT10-4
10	14182796	15040400	ALL	LTSS12	LTSS	12	qMT10-4
11	1747063	1872925	ALL	LTSS12	LTSS	12
11	6530814	6668920	ALL	LTSS12	LTSS	12
11	15764167	16213229	ALL	LTSS12	LTSS	12	qMT11-1
11	17316314	18043094	ALL	LTSS12	LTSS	12	qMT11-2
11	25781026	25809234	ALL	LTSS12	LTSS	12	qMT11-3
12	3084689	4040818	ALL	LTSS12	LTSS	12	qMT12
12	4052448	4782655	ALL	LTSS12	LTSS	12
12	7252790	7601622	ALL	LTSS12	LTSS	12

## Sheet: Table S5
Chrom	start	end	Accession	Phenotype	Measurement	Temp	MT QTL
1	14602080	14895303	ALL	EL16	EL	16	qMT1-2
1	25010244	25328324	ALL	EL16	EL	16
2	24842029	24852641	ALL	EL16	EL	16
3	21728962	22666789	ALL	LTSS16	LTSS	16	qMT3-1
3	22667617	23349212	ALL	LTSS16	LTSS	16	qMT3-1
4	33742404	33859055	ALL	LTSS16	LTSS	16
5	69986	492323	ALL	LTSS16	LTSS	16	qMT5-1
5	22236565	22673878	ALL	EL16	EL	16
5	27413208	28080422	ALL	EL16	EL	16	qMT5-3
5	28005538	29075588	ALL	LTSS16	LTSS	16	qMT5-3
6	690949	1646932	ALL	EL16	EL	16	qMT6-1
6	3567142	4288870	ALL	EL16	EL	16	qMT6-2
6	7969254	8945780	ALL	EL16	EL	16
6	8957216	9093006	ALL	EL16	EL	16
7	621213	763964	ALL	LTSS16	LTSS	16	qMT7-1
7	6958020	7453331	ALL	EL16	EL	16	qMT7-4
7	8726248	8776532	ALL	LTSS16	LTSS	16	qMT7-5
7	15627934	16327078	ALL	EL16	EL	16	qMT7-6
7	28696182	28782595	ALL	LTSS16	LTSS	16
8	24952505	25467581	ALL	EL16	EL	16
8	26593514	26766388	ALL	LTSS16	LTSS	16	qMT8-4
10	735270	1729222	ALL	EL16	EL	16
10	1740269	2052671	ALL	EL16	EL	16	qMT10-1
10	2059992	3057764	ALL	EL16	EL	16	qMT10-1
11	8640773	8735028	ALL	LTSS16	LTSS	16
11	10311705	11259546	ALL	LTSS16	LTSS	16
11	11373597	11447437	ALL	LTSS16	LTSS	16
11	13539010	14454911	ALL	LTSS16	LTSS	16
11	14500791	15473977	ALL	LTSS16	LTSS	16
11	15593585	16583082	ALL	LTSS16	LTSS	16	qMT11-1

## Sheet: Table S6
Chrom	start	end	Accession	Phenotype	Measurement	Temp	MT QTL
5	604916	632104	ALL	LT50	LT50	ALL	qMT5-1
10	6299787	6300600	ALL	LT50	LT50	ALL	qMT10-3
10	12242058	13479049	ALL	LT50	LT50	ALL	qMT10-4

## Sheet: Table S7
Chrom	start	end	Accession	Phenotype	Measurement	Temp	MT QTL
1	726457	1050995	ALL	LTSS4	LTSS	4
1	3735085	3910393	ALL	EL10	EL	10
1	7870444	8513806	ALL	EL8	EL	8
1	8815194	9418864	ALL	LTSS10	LTSS	10
1	10527625	11389874	ALL	LTSS10	LTSS	10	qMT1-1
1	11067510	11260635	ALL	EL10	EL	10	qMT1-1
1	12764827	12804184	ALL	EL4	EL	4
1	13105151	13876798	ALL	LTSS12	LTSS	12	qMT1-2
1	13837270	14803963	ALL	EL10	EL	10	qMT1-2
1	13914964	14881137	ALL	LTSS12	LTSS	12	qMT1-2
1	14602080	14895303	ALL	EL16	EL	16	qMT1-2
1	15272806	16224746	ALL	LTSS12	LTSS	12	qMT1-3
1	15537900	16398653	ALL	EL10	EL	10	qMT1-3
1	16320139	17301559	ALL	LTSS12	LTSS	12	qMT1-3
1	17326749	17923236	ALL	LTSS12	LTSS	12
1	18234405	18266176	ALL	EL10	EL	10
1	19518259	20513522	ALL	EL12	EL	12	qMT1-4
1	20022507	20640679	ALL	EL8	EL	8	qMT1-4
1	20532493	20986910	ALL	EL12	EL	12	qMT1-4
1	21153014	21431651	ALL	EL10	EL	10
1	22752742	22766165	ALL	EL4	EL	4
1	22836570	23549747	ALL	LTSS4	LTSS	4
1	24234752	24482247	ALL	EL10	EL	10
1	25010244	25328324	ALL	EL16	EL	16
1	27646816	28431385	ALL	LTSS12	LTSS	12
1	40868955	41089199	ALL	LTSS12	LTSS	12
1	42375015	42433667	ALL	LTSS4	LTSS	4
2	1078259	1427882	ALL	EL4	EL	4
2	2367853	3363690	ALL	LTSS4	LTSS	4
2	3373312	3460456	ALL	LTSS4	LTSS	4
2	3932005	4365940	ALL	LTSS12	LTSS	12
2	6504148	7269925	ALL	LTSS4	LTSS	4
2	17009266	17812071	ALL	EL10	EL	10
2	17820486	18028915	ALL	LTSS8	LTSS	8	qMT2-1
2	17995621	18011934	ALL	LTSS4	LTSS	4	qMT2-1
2	18473892	18541585	ALL	EL4	EL	4
2	20805063	21772969	ALL	LTSS4	LTSS	4	qMT2-2
2	20878350	20912459	ALL	EL10	EL	10	qMT2-2
2	21775592	22683305	ALL	LTSS4	LTSS	4
2	23828110	23844106	ALL	EL4	EL	4
2	24842029	24852641	ALL	EL16	EL	16
2	26336431	27240476	ALL	EL8	EL	8
2	28465295	29095470	ALL	LTSS4	LTSS	4
2	30693233	31333093	ALL	EL8	EL	8
2	31594900	32110344	ALL	LTSS12	LTSS	12
2	32190182	33049124	ALL	LTSS12	LTSS	12
2	33313377	33578174	ALL	EL8	EL	8
2	33692189	34575949	ALL	EL4	EL	4
3	1238102	1426199	ALL	LTSS8	LTSS	8
3	4426330	4455469	ALL	LTSS8	LTSS	8
3	6225290	6397534	ALL	LTSS12	LTSS	12
3	6398326	7346240	ALL	LTSS12	LTSS	12
3	8235496	8539589	ALL	LTSS4	LTSS	4
3	9664439	10284651	ALL	LTSS10	LTSS	10
3	10961056	11485147	ALL	LTSS12	LTSS	12
3	14228883	15210414	ALL	EL10	EL	10
3	15220698	15373779	ALL	EL10	EL	10
3	16075691	17019074	ALL	LTSS12	LTSS	12
3	21124409	21481269	ALL	LTSS10	LTSS	10
3	21728962	22666789	ALL	LTSS16	LTSS	16	qMT3-1
3	22472356	23396831	ALL	LTSS10	LTSS	10	qMT3-1
3	22566400	23592440	ALL	EL10	EL	10	qMT3-1
3	22667617	23349212	ALL	LTSS16	LTSS	16	qMT3-1
3	22818808	23472076	ALL	EL12	EL	12	qMT3-1
3	22829418	23622225	ALL	LTSS12	LTSS	12	qMT3-1
3	22926579	23542930	ALL	LTSS8	LTSS	8	qMT3-1
3	23729655	24666235	ALL	LTSS10	LTSS	10	qMT3-2
3	24585973	25057574	ALL	LTSS12	LTSS	12	qMT3-2
3	24668548	24964491	ALL	LTSS10	LTSS	10	qMT3-2
3	24711105	25203390	ALL	EL10	EL	10	qMT3-2
3	26963192	27812457	ALL	LTSS12	LTSS	12
3	29850279	30829911	ALL	LTSS12	LTSS	12
3	31455451	31679068	ALL	LTSS12	LTSS	12
3	32645743	32698961	ALL	EL4	EL	4
3	32705289	32937240	ALL	LTSS12	LTSS	12
3	33424188	34242782	ALL	LTSS12	LTSS	12
3	35248478	35308862	ALL	EL8	EL	8
4	156893	1002589	ALL	LTSS12	LTSS	12
4	2521359	3491834	ALL	LTSS8	LTSS	8
4	3653974	4540563	ALL	EL10	EL	10
4	7964916	8892808	ALL	LTSS12	LTSS	12
4	9599400	10690251	ALL	LTSS12	LTSS	12	qMT4-1
4	10247600	11394804	ALL	LTSS10	LTSS	10	qMT4-1
4	12325462	12697611	ALL	LTSS12	LTSS	12
4	19583357	19588953	ALL	LTSS12	LTSS	12
4	20482984	20518196	ALL	EL12	EL	12
4	20702729	20726702	ALL	LTSS8	LTSS	8
4	24671892	24998424	ALL	EL10	EL	10
4	27264789	27366041	ALL	EL8	EL	8
4	28197218	29299662	ALL	LTSS12	LTSS	12	qMT4-2
4	28886076	29473755	ALL	EL10	EL	10	qMT4-2
4	31821073	32227420	ALL	LTSS10	LTSS	10
4	33205294	33395388	ALL	EL10	EL	10
4	33742404	33859055	ALL	LTSS16	LTSS	16
4	34467694	35089971	ALL	LTSS10	LTSS	10	qMT4-3
4	34947641	34989934	ALL	EL4	EL	4	qMT4-3
5	69986	492323	ALL	LTSS16	LTSS	16	qMT5-1
5	363971	533675	ALL	EL8	EL	8	qMT5-1
5	440813	1409302	ALL	LTSS10	LTSS	10	qMT5-1
5	604916	632104	ALL	LT50	LT50	ALL	qMT5-1
5	3103382	3165517	ALL	LTSS10	LTSS	10
5	3752390	4125087	ALL	EL10	EL	10
5	6600746	7455852	ALL	EL10	EL	10	qMT5-2
5	7341822	8211190	ALL	LTSS12	LTSS	12	qMT5-2
5	7711249	8783967	ALL	LTSS10	LTSS	10	qMT5-2
5	18889391	19887424	ALL	EL10	EL	10
5	19887459	20818592	ALL	EL10	EL	10
5	22236565	22673878	ALL	EL16	EL	16
5	22971154	23383851	ALL	EL10	EL	10
5	23519447	24152108	ALL	LTSS10	LTSS	10
5	25673042	26611381	ALL	LTSS12	LTSS	12
5	27413208	28080422	ALL	EL16	EL	16	qMT5-3
5	28005538	29075588	ALL	LTSS16	LTSS	16	qMT5-3
6	188356	306267	ALL	EL4	EL	4
6	690949	1646932	ALL	EL16	EL	16	qMT6-1
6	802341	1804604	ALL	LTSS12	LTSS	12	qMT6-1
6	2412183	2707767	ALL	LTSS4	LTSS	4
6	3567142	4288870	ALL	EL16	EL	16	qMT6-2
6	3685936	4004098	ALL	LTSS12	LTSS	12	qMT6-2
6	4696360	4793464	ALL	LTSS10	LTSS	10
6	7969254	8945780	ALL	EL16	EL	16
6	8957216	9093006	ALL	EL16	EL	16
6	12688659	13314515	ALL	LTSS12	LTSS	12
6	13704058	14701747	ALL	EL10	EL	10
6	14949384	15849214	ALL	EL10	EL	10
6	15983601	16806254	ALL	EL10	EL	10
6	16972715	17389477	ALL	EL10	EL	10
6	22367941	23128510	ALL	LTSS12	LTSS	12	qMT6-3
6	22408605	23364932	ALL	EL10	EL	10	qMT6-3
6	22524093	23175527	ALL	LTSS4	LTSS	4	qMT6-3
6	23834906	24900995	ALL	LTSS10	LTSS	10
6	25999493	26669288	ALL	EL10	EL	10
6	26847729	27803823	ALL	LTSS12	LTSS	12
6	31107108	31209346	ALL	LTSS4	LTSS	4
7	592074	1198046	ALL	LTSS12	LTSS	12	qMT7-1
7	621213	763964	ALL	LTSS16	LTSS	16	qMT7-1
7	1452372	2559101	ALL	LTSS10	LTSS	10	qMT7-2
7	1511030	1555857	ALL	EL8	EL	8	qMT7-2
7	3402347	3683917	ALL	LTSS12	LTSS	12	qMT7-3
7	3464448	3608779	ALL	EL12	EL	12	qMT7-3
7	4580696	5602699	ALL	LTSS12	LTSS	12
7	6870947	7663360	ALL	LTSS12	LTSS	12	qMT7-4
7	6958020	7453331	ALL	EL16	EL	16	qMT7-4
7	7997910	8744225	ALL	LTSS12	LTSS	12	qMT7-5
7	8726248	8776532	ALL	LTSS16	LTSS	16	qMT7-5
7	14643525	15180767	ALL	EL8	EL	8
7	15627934	16327078	ALL	EL16	EL	16	qMT7-6
7	15951312	16632053	ALL	LTSS10	LTSS	10	qMT7-6
7	17308700	18412604	ALL	LTSS10	LTSS	10
7	18924764	19513400	ALL	EL4	EL	4
7	20362207	20926391	ALL	LTSS4	LTSS	4
7	22505330	23311994	ALL	LTSS8	LTSS	8	qMT7-7
7	22558225	23384132	ALL	EL10	EL	10	qMT7-7
7	23317322	23930131	ALL	LTSS8	LTSS	8	qMT7-7
7	23607268	23782119	ALL	EL10	EL	10	qMT7-7
7	24132378	24238707	ALL	LTSS4	LTSS	4
7	25401153	25928167	ALL	LTSS4	LTSS	4
7	28696182	28782595	ALL	LTSS16	LTSS	16
8	4409763	5060164	ALL	LTSS12	LTSS	12	qMT8-1
8	4601720	4896619	ALL	EL12	EL	12	qMT8-1
8	6003347	6847619	ALL	EL10	EL	10
8	7452135	7580582	ALL	EL10	EL	10
8	8857821	9395794	ALL	EL10	EL	10
8	9468694	10399998	ALL	LTSS4	LTSS	4	qMT8-2
8	9721059	10127822	ALL	LTSS12	LTSS	12	qMT8-2
8	10999163	11543759	ALL	LTSS4	LTSS	4
8	16369660	16863512	ALL	LTSS4	LTSS	4	qMT8-3
8	16374018	16896911	ALL	LTSS12	LTSS	12	qMT8-3
8	17460201	18182838	ALL	LTSS4	LTSS	4
8	19722541	20481447	ALL	LTSS12	LTSS	12
8	21540140	22446579	ALL	LTSS12	LTSS	12
8	23017406	23313556	ALL	EL8	EL	8
8	24270522	24313372	ALL	EL10	EL	10
8	24952505	25467581	ALL	EL16	EL	16
8	25620369	25655572	ALL	LTSS10	LTSS	10	qMT8-4
8	26014290	26418232	ALL	EL10	EL	10	qMT8-4
8	26231167	27371604	ALL	EL8	EL	8	qMT8-4
8	26593514	26766388	ALL	LTSS16	LTSS	16	qMT8-4
8	27822879	28161286	ALL	LTSS4	LTSS	4
9	3149137	3711579	ALL	EL10	EL	10	qMT9-1
9	3654598	4720333	ALL	EL8	EL	8	qMT9-1
9	4546868	4733475	ALL	EL10	EL	10	qMT9-1
9	5186978	6076169	ALL	EL10	EL	10	qMT9-2
9	5559079	5930216	ALL	EL8	EL	8	qMT9-2
9	6569358	6938498	ALL	EL4	EL	4	qMT9-3
9	6926473	7630726	ALL	LTSS10	LTSS	10	qMT9-3
9	7633085	8622287	ALL	LTSS10	LTSS	10
9	13039645	13538507	ALL	LTSS4	LTSS	4
9	15055972	15835730	ALL	LTSS10	LTSS	10	qMT9-4
9	15489857	15771203	ALL	EL4	EL	4	qMT9-4
9	16351083	16988959	ALL	LTSS10	LTSS	10
9	16989571	17964165	ALL	LTSS10	LTSS	10
9	19038016	19299105	ALL	EL8	EL	8
9	21343157	21535297	ALL	EL10	EL	10
10	735270	1729222	ALL	EL16	EL	16
10	1740269	2052671	ALL	EL16	EL	16	qMT10-1
10	1793941	2402873	ALL	LTSS10	LTSS	10	qMT10-1
10	2059992	3057764	ALL	EL16	EL	16	qMT10-1
10	3909466	4594970	ALL	LTSS8	LTSS	8	qMT10-2
10	4438022	5322884	ALL	LTSS10	LTSS	10	qMT10-2
10	4627787	5252872	ALL	LTSS8	LTSS	8	qMT10-2
10	5768567	5967494	ALL	LTSS4	LTSS	4
10	6299787	6300600	ALL	LT50	LT50	ALL	qMT10-3
10	6299787	6300600	ALL	LTSS12	LTSS	12	qMT10-3
10	10073301	10457052	ALL	LTSS10	LTSS	10
10	10478908	10707407	ALL	LTSS8	LTSS	8
10	12242058	13479049	ALL	LT50	LT50	ALL	qMT10-4
10	12254499	13226549	ALL	LTSS12	LTSS	12	qMT10-4
10	13296653	13957815	ALL	LTSS12	LTSS	12	qMT10-4
10	13841307	14842026	ALL	LTSS10	LTSS	10	qMT10-4
10	14182796	15040400	ALL	LTSS12	LTSS	12	qMT10-4
10	14904116	15899908	ALL	LTSS10	LTSS	10	qMT10-4
10	15948567	16846117	ALL	LTSS10	LTSS	10
10	22735493	23063407	ALL	LTSS4	LTSS	4
11	432508	548302	ALL	LTSS10	LTSS	10
11	805738	1095859	ALL	EL10	EL	10
11	1747063	1872925	ALL	LTSS12	LTSS	12
11	1994994	2762033	ALL	LTSS10	LTSS	10
11	6530814	6668920	ALL	LTSS12	LTSS	12
11	6772976	7219432	ALL	LTSS10	LTSS	10
11	8640773	8735028	ALL	LTSS16	LTSS	16
11	10311705	11259546	ALL	LTSS16	LTSS	16
11	11373597	11447437	ALL	LTSS16	LTSS	16
11	13539010	14454911	ALL	LTSS16	LTSS	16
11	14500791	15473977	ALL	LTSS16	LTSS	16
11	15593585	16583082	ALL	LTSS16	LTSS	16	qMT11-1
11	15764167	16213229	ALL	LTSS12	LTSS	12	qMT11-1
11	17316314	18043094	ALL	LTSS12	LTSS	12	qMT11-2
11	17538432	18487194	ALL	EL10	EL	10	qMT11-2
11	22476324	23187591	ALL	LTSS4	LTSS	4
11	25159572	25809234	ALL	LTSS10	LTSS	10	qMT11-3
11	25781026	25809234	ALL	LTSS12	LTSS	12	qMT11-3
11	26400388	26856042	ALL	LTSS10	LTSS	10
11	28655679	28788599	ALL	LTSS10	LTSS	10
12	2192895	3108641	ALL	LTSS10	LTSS	10	qMT12
12	3084689	4040818	ALL	LTSS12	LTSS	12	qMT12
12	3113518	3981575	ALL	LTSS10	LTSS	10	qMT12
12	3744838	4043986	ALL	EL8	EL	8	qMT12
12	4052448	4782655	ALL	LTSS12	LTSS	12
12	5670962	6577422	ALL	LTSS10	LTSS	10
12	7252790	7601622	ALL	LTSS12	LTSS	12
12	18511051	19112256	ALL	EL8	EL	8
12	22607831	23143241	ALL	LTSS10	LTSS	10
12	25554710	25741593	ALL	EL8	EL	8
12	26716848	27162742	ALL	LTSS10	LTSS	10

## Sheet: Table S8
chr	start	end	population	phenothype	measurement	temperature
1	1015291	1072104	TvS	LTSS12	LTSS	12		EL	68		8	33
1	3532035	3556132	TvS	EL8	EL	8		LTSS	150		10	113
1	3735085	3910393	TvS	EL10	EL	10		LT50	1		12	72
1	6180153	6316476	TvS	LTSS10	LTSS	10
1	8882461	9607099	TvS	EL10	EL	10
1	11237163	11469465	TvS	EL10	EL	10
1	12805560	12905746	TvS	EL10	EL	10
1	13116131	13876798	TvS	LTSS12	LTSS	12
1	13837270	14803963	TvS	EL10	EL	10
1	14828081	15785626	TvS	LTSS12	LTSS	12
1	15537900	16050635	TvS	EL10	EL	10
1	15880989	16398804	TvS	LTSS12	LTSS	12
1	17326910	17923236	TvS	LTSS12	LTSS	12
1	18234405	18250535	TvS	EL10	EL	10
1	19518259	20512046	TvS	EL12	EL	12
1	20022507	20862878	TvS	EL8	EL	8
1	20512104	20986910	TvS	EL12	EL	12
1	21153014	21438211	TvS	EL10	EL	10
1	23621727	24482247	TvS	EL10	EL	10
1	27246334	27759490	TvS	LTSS10	LTSS	10
1	40801147	41089199	TvS	LTSS12	LTSS	12
2	6520916	6689249	TvS	LTSS10	LTSS	10
2	7916384	8477278	TvS	LTSS10	LTSS	10
2	12782308	13137275	TvS	LTSS12	LTSS	12
2	15300975	15693127	TvS	LTSS10	LTSS	10
2	17001446	17812071	TvS	EL10	EL	10
2	20147096	20895544	TvS	LTSS10	LTSS	10
2	20257871	21094834	TvS	LTSS12	LTSS	12
2	20631433	20912459	TvS	EL10	EL	10
2	22737665	22893699	TvS	LTSS12	LTSS	12
2	24006757	25028288	TvS	LTSS12	LTSS	12
2	26336431	27240476	TvS	EL8	EL	8
2	27793385	28330115	TvS	LTSS12	LTSS	12
2	28220669	29366238	TvS	EL10	EL	10
2	31594900	32188615	TvS	LTSS12	LTSS	12
2	32190182	33049124	TvS	LTSS12	LTSS	12
2	32891738	33578174	TvS	EL8	EL	8
2	33413123	34554536	TvS	LTSS12	LTSS	12
2	35747175	35804160	TvS	EL10	EL	10
3	1317266	1483717	TvS	LTSS8	LTSS	8
3	2047594	2562450	TvS	LTSS12	LTSS	12
3	4353677	4455469	TvS	LTSS8	LTSS	8
3	5060828	6032279	TvS	LTSS10	LTSS	10
3	5085501	6022913	TvS	LTSS12	LTSS	12
3	6241659	6876128	TvS	LTSS12	LTSS	12
3	6766689	7384971	TvS	LTSS10	LTSS	10
3	6909649	7896180	TvS	LTSS12	LTSS	12
3	7988121	8169621	TvS	LTSS10	LTSS	10
3	9445190	10284651	TvS	LTSS10	LTSS	10
3	10986041	11485147	TvS	LTSS12	LTSS	12
3	14228883	15180227	TvS	EL10	EL	10
3	15196940	15373779	TvS	EL10	EL	10
3	19178113	19178506	TvS	LTSS8	LTSS	8
3	20598016	21430274	TvS	LTSS10	LTSS	10
3	21481269	22472356	TvS	LTSS10	LTSS	10
3	22566400	23549106	TvS	EL10	EL	10
3	22756980	23729655	TvS	LTSS10	LTSS	10
3	22926579	23542930	TvS	LTSS8	LTSS	8
3	23190882	23622225	TvS	LTSS12	LTSS	12
3	23553646	23592440	TvS	EL10	EL	10
3	23876053	24846072	TvS	LTSS10	LTSS	10
3	24711105	25203390	TvS	EL10	EL	10
3	24925770	24970168	TvS	LTSS10	LTSS	10
3	26963192	27812457	TvS	LTSS12	LTSS	12
3	29324104	29620950	TvS	LTSS10	LTSS	10
3	30658362	31679068	TvS	LTSS12	LTSS	12
3	32705289	32984028	TvS	LTSS12	LTSS	12
3	33203777	34122876	TvS	LTSS12	LTSS	12
3	34797412	34852720	TvS	LTSS10	LTSS	10
3	35248478	35308862	TvS	EL8	EL	8
4	156893	1002589	TvS	LTSS12	LTSS	12
4	2521359	3320304	TvS	LTSS8	LTSS	8
4	3653974	4540563	TvS	EL10	EL	10
4	5997998	6144992	TvS	LTSS10	LTSS	10
4	6687337	7217993	TvS	LTSS10	LTSS	10
4	7964916	8892808	TvS	LTSS12	LTSS	12
4	9597949	9878310	TvS	LTSS12	LTSS	12
4	10690251	11144322	TvS	LTSS12	LTSS	12
4	11268029	12142833	TvS	LTSS10	LTSS	10
4	12325462	12697611	TvS	LTSS12	LTSS	12
4	13500589	13970276	TvS	LTSS12	LTSS	12
4	13502181	13947146	TvS	EL8	EL	8
4	17046506	17573726	TvS	LTSS10	LTSS	10
4	19583357	20489154	TvS	LTSS12	LTSS	12
4	19840815	20440177	TvS	LTSS10	LTSS	10
4	20462092	21021859	TvS	LTSS10	LTSS	10
4	20482984	20518196	TvS	EL12	EL	12
4	20702729	20726702	TvS	LTSS8	LTSS	8
4	27264789	27453834	TvS	EL8	EL	8
4	27327538	28197218	TvS	LTSS12	LTSS	12
4	28565306	29299662	TvS	LTSS12	LTSS	12
4	28858671	29609997	TvS	LTSS10	LTSS	10
4	28886076	29473755	TvS	EL10	EL	10
4	31821073	32274475	TvS	LTSS10	LTSS	10
4	34467694	35190103	TvS	LTSS10	LTSS	10
5	440813	1409302	TvS	LTSS10	LTSS	10
5	3101038	3165517	TvS	LTSS10	LTSS	10
5	6600746	7455852	TvS	EL10	EL	10
5	7341822	7623737	TvS	LTSS12	LTSS	12
5	7711249	8394786	TvS	LTSS10	LTSS	10
5	8211190	8841413	TvS	LTSS12	LTSS	12
5	17948650	18754900	TvS	LTSS12	LTSS	12
5	18791385	19871081	TvS	EL10	EL	10
5	19871904	20818592	TvS	EL10	EL	10
5	22154145	23238568	TvS	LTSS12	LTSS	12
5	22167872	22814370	TvS	LTSS10	LTSS	10
5	22971154	23388964	TvS	EL10	EL	10
5	23558408	24538388	TvS	LTSS10	LTSS	10
5	24011413	25026772	TvS	LTSS8	LTSS	8
5	25473814	25763336	TvS	LTSS12	LTSS	12
6	802341	1804604	TvS	LTSS12	LTSS	12
6	3685936	4004098	TvS	LTSS12	LTSS	12
6	8241613	9119418	TvS	LTSS10	LTSS	10
6	13704058	14701747	TvS	EL10	EL	10
6	14273242	14886696	TvS	LTSS10	LTSS	10
6	15250096	15983601	TvS	EL10	EL	10
6	16972715	17389477	TvS	EL10	EL	10
6	23385160	23934638	TvS	LTSS10	LTSS	10
6	24594161	24900995	TvS	LTSS10	LTSS	10
6	25999493	26669288	TvS	EL10	EL	10
6	26847729	27434908	TvS	LTSS12	LTSS	12
6	27803823	28714488	TvS	LTSS12	LTSS	12
7	687811	1452372	TvS	LTSS12	LTSS	12
7	923731	1452372	TvS	LTSS10	LTSS	10
7	1509076	1555857	TvS	EL8	EL	8
7	2320851	3389547	TvS	LTSS12	LTSS	12
7	3402347	4291281	TvS	LTSS12	LTSS	12
7	4580696	5602699	TvS	LTSS12	LTSS	12
7	5944747	6049952	TvS	EL10	EL	10
7	6004961	6990278	TvS	LTSS10	LTSS	10
7	8524677	8776461	TvS	LTSS10	LTSS	10
7	9889718	10859714	TvS	LTSS10	LTSS	10
7	14643525	15011588	TvS	EL8	EL	8
7	15180767	16120348	TvS	EL8	EL	8
7	16632053	17416005	TvS	LTSS10	LTSS	10
7	18409760	18453531	TvS	LTSS10	LTSS	10
7	18676083	19698141	TvS	EL10	EL	10
7	18771720	19548677	TvS	LTSS12	LTSS	12
7	22558225	23384132	TvS	EL10	EL	10
7	23607268	23782119	TvS	EL10	EL	10
7	25666304	25769767	TvS	LTSS10	LTSS	10
8	636880	1409068	TvS	LTSS12	LTSS	12
8	3412670	4409763	TvS	LTSS12	LTSS	12
8	4415196	5060164	TvS	LTSS12	LTSS	12
8	5814787	6748558	TvS	EL10	EL	10
8	6755013	7578554	TvS	EL10	EL	10
8	7671105	8365072	TvS	LTSS10	LTSS	10
8	8857821	9395794	TvS	EL10	EL	10
8	9721059	10127822	TvS	LTSS12	LTSS	12
8	9888263	10420390	TvS	LTSS10	LTSS	10
8	12053834	13008840	TvS	LTSS10	LTSS	10
8	16374018	16896911	TvS	LTSS12	LTSS	12
8	17531166	17688634	TvS	LTSS8	LTSS	8
8	19635833	19816023	TvS	LTSS12	LTSS	12
8	20098082	21076669	TvS	LTSS12	LTSS	12
8	23068047	23313556	TvS	EL8	EL	8
8	24305257	24313372	TvS	EL10	EL	10
8	25539145	26243868	TvS	EL8	EL	8
8	26014290	26418232	TvS	EL10	EL	10
8	26929760	27371604	TvS	EL8	EL	8
9	3149137	3711579	TvS	EL10	EL	10
9	4546868	4733475	TvS	EL10	EL	10
9	4985584	5930216	TvS	EL8	EL	8
9	5501693	5978747	TvS	LTSS10	LTSS	10
9	6846156	7128144	TvS	LTSS12	LTSS	12
9	6926473	7766630	TvS	LTSS10	LTSS	10
9	7152012	7310904	TvS	EL12	EL	12
9	15017853	15132526	TvS	LTSS10	LTSS	10
9	15884264	16591872	TvS	LTSS12	LTSS	12
9	16351083	17326170	TvS	LTSS10	LTSS	10
9	17362507	18067376	TvS	LTSS10	LTSS	10
9	17815378	18496492	TvS	EL8	EL	8
9	19202766	19299105	TvS	EL8	EL	8
10	1685889	2040404	TvS	LTSS10	LTSS	10
10	1921229	2515838	TvS	LTSS8	LTSS	8
10	2040680	3025615	TvS	LTSS10	LTSS	10
10	3909466	4697687	TvS	LTSS8	LTSS	8
10	4702029	5252872	TvS	LTSS8	LTSS	8
10	6299787	6300600	TvS	LTSS12	LTSS	12
10	10073301	10457052	TvS	LTSS10	LTSS	10
10	10169807	10707407	TvS	LTSS8	LTSS	8
10	12126901	13071329	TvS	LTSS12	LTSS	12
10	12242058	13135941	TvS	LT50	LT50	ALL
10	13183719	14182796	TvS	LTSS12	LTSS	12
10	13944207	14928045	TvS	LTSS10	LTSS	10
10	14478348	15040400	TvS	LTSS12	LTSS	12
10	14945886	15863575	TvS	LTSS10	LTSS	10
10	15899908	16120190	TvS	LTSS10	LTSS	10
10	18163375	18634017	TvS	LTSS12	LTSS	12
10	21081923	21521469	TvS	LTSS10	LTSS	10
10	23087582	23191428	TvS	EL12	EL	12
11	432508	1208895	TvS	LTSS10	LTSS	10
11	729094	893507	TvS	EL10	EL	10
11	1808044	2762755	TvS	LTSS10	LTSS	10
11	1818751	1872925	TvS	LTSS12	LTSS	12
11	5417763	5835275	TvS	EL8	EL	8
11	5850747	6657634	TvS	EL8	EL	8
11	6530814	6668920	TvS	LTSS12	LTSS	12
11	6772976	7219432	TvS	LTSS10	LTSS	10
11	10538476	10673698	TvS	LTSS10	LTSS	10
11	11884098	12808372	TvS	LTSS12	LTSS	12
11	12918439	13913396	TvS	LTSS12	LTSS	12
11	13225174	13602524	TvS	LTSS10	LTSS	10
11	16919373	17425263	TvS	LTSS10	LTSS	10
11	17961428	18804041	TvS	EL10	EL	10
11	20097885	20257786	TvS	EL10	EL	10
11	26265174	26856042	TvS	LTSS10	LTSS	10
11	27837953	28788599	TvS	LTSS10	LTSS	10
12	205170	1027900	TvS	LTSS10	LTSS	10
12	2072372	3065879	TvS	LTSS10	LTSS	10
12	3075617	3122233	TvS	LTSS10	LTSS	10
12	3709807	4602006	TvS	LTSS12	LTSS	12
12	3934779	4043986	TvS	EL8	EL	8
12	7252790	7601622	TvS	LTSS12	LTSS	12
12	17870115	17948964	TvS	LTSS8	LTSS	8
12	18327523	19112256	TvS	EL8	EL	8
12	22607831	22809250	TvS	LTSS10	LTSS	10
12	23566984	23986062	TvS	EL10	EL	10
12	26421130	27162742	TvS	LTSS10	LTSS	10

## Sheet: Table S9
chr	start	end	population	phenothype	measurement	temperature
1	12815647	12840967	SEN	LTSS8	LTSS	8		EL	5		8	24
1	39096420	39945553	SEN	LTSS8	LTSS	8		LTSS	30		10	8
1	40872724	40977958	SEN	LTSS12	LTSS	12		LT50	1		12	3
2	10318572	10856593	SEN	LTSS8	LTSS	8
2	13112207	13906602	SEN	LTSS8	LTSS	8
2	22172718	22626395	SEN	LTSS8	LTSS	8
3	23194641	23930860	SEN	LTSS8	LTSS	8
3	24449796	24615227	SEN	LTSS8	LTSS	8
3	24563901	24995911	SEN	LTSS10	LTSS	10
3	24712096	24990795	SEN	LT50	LT50	ALL
4	3653974	4638783	SEN	EL10	EL	10
4	5835394	6697058	SEN	LTSS8	LTSS	8
4	6697537	6876325	SEN	LTSS8	LTSS	8
4	31243470	31318772	SEN	EL12	EL	12
4	34804839	35144013	SEN	LTSS8	LTSS	8
5	19873603	19922646	SEN	EL10	EL	10
5	26675403	26926159	SEN	LTSS8	LTSS	8
6	945999	948949	SEN	LTSS12	LTSS	12
6	5728801	5753260	SEN	LTSS8	LTSS	8
6	20228999	21157117	SEN	LTSS8	LTSS	8
7	1638483	2484462	SEN	LTSS8	LTSS	8
7	15929199	16058155	SEN	LTSS8	LTSS	8
7	17460179	17881281	SEN	LTSS8	LTSS	8
7	28437439	29435637	TOL	EL10	EL	10
7	29457249	29664240	TOL	EL10	EL	10
9	10545051	10746956	SEN	LTSS10	LTSS	10
9	16345613	17288408	SEN	LTSS8	LTSS	8
9	16868464	16903462	SEN	LTSS10	LTSS	10
9	19461976	19655179	SEN	LTSS8	LTSS	8
10	4682667	4883578	SEN	LTSS8	LTSS	8
10	16515296	17274073	SEN	LTSS8	LTSS	8
11	4917950	5365756	SEN	LTSS8	LTSS	8
11	18586843	18947366	SEN	LTSS8	LTSS	8
11	21344951	21392724	TOL	LTSS10	LTSS	10
12	2247573	3066872	SEN	LTSS8	LTSS	8
12	24014365	24855950	SEN	LTSS8	LTSS	8

## Sheet: Table S10
Chrom	start	end	Accession	Phenotype	Measurement	Temp		MP QTL	Shared
1	726457	1050995	ALL	LTSS4	LTSS	4			L4+TS_L12
1	1015291	1072104	TvS	LTSS12	LTSS	12			L4+TS_L12
1	3532035	3556132	TvS	EL8	EL	8
1	3735085	3910393	ALL	EL10	EL	10			E10+TS_E10
1	3735085	3910393	TvS	EL10	EL	10			E10+TS_E10
1	6180153	6316476	TvS	LTSS10	LTSS	10
1	7870444	8513806	ALL	EL8	EL	8
1	8815194	9418864	ALL	LTSS10	LTSS	10			L10+TS_E10
1	8882461	9607099	TvS	EL10	EL	10			L10+TS_E10
1	10527625	11389874	ALL	LTSS10	LTSS	10		qMT1-1	E10+L10+TS_E10
1	11067510	11260635	ALL	EL10	EL	10		qMT1-1	E10+L10+TS_E10
1	11237163	11469465	TvS	EL10	EL	10			E10+L10+TS_E10
1	12764827	12804184	ALL	EL4	EL	4
1	12805560	12905746	TvS	EL10	EL	10			TS_E10+S_L8
1	12815647	12840967	SEN	LTSS8	LTSS	8			TS_E10+S_L8
1	13105151	13876798	ALL	LTSS12	LTSS	12		qMT1-2	E10+E16+L12+TS_E10+TS_L12
1	13116131	13876798	TvS	LTSS12	LTSS	12			E10+E16+L12+TS_E10+TS_L12
1	13837270	14803963	ALL	EL10	EL	10		qMT1-2	E10+E16+L12+TS_E10+TS_L12
1	13837270	14803963	TvS	EL10	EL	10			E10+E16+L12+TS_E10+TS_L12
1	13914964	14881137	ALL	LTSS12	LTSS	12		qMT1-2	E10+E16+L12+TS_E10+TS_L12
1	14602080	14895303	ALL	EL16	EL	16		qMT1-2	E10+E16+L12+TS_E10+TS_L12
1	14828081	15785626	TvS	LTSS12	LTSS	12			E10+L12+TS_E10+TS_L12
1	15272806	16224746	ALL	LTSS12	LTSS	12		qMT1-3	E10+L12+TS_E10+TS_L12
1	15537900	16398653	ALL	EL10	EL	10		qMT1-3	E10+L12+TS_E10+TS_L12
1	15537900	16050635	TvS	EL10	EL	10			E10+L12+TS_E10+TS_L12
1	15880989	16398804	TvS	LTSS12	LTSS	12			E10+L12+TS_E10+TS_L12
1	16320139	17301559	ALL	LTSS12	LTSS	12		qMT1-3	E10+L12+TS_E10+TS_L12
1	17326749	17923236	ALL	LTSS12	LTSS	12			L12+TS_L12
1	17326910	17923236	TvS	LTSS12	LTSS	12			L12+TS_L12
1	18234405	18266176	ALL	EL10	EL	10			E10+TS_E10
1	18234405	18250535	TvS	EL10	EL	10			E10+TS_E10
1	19518259	20513522	ALL	EL12	EL	12		qMT1-4	E8+E12+TS_E8+TS_E12
1	19518259	20512046	TvS	EL12	EL	12			E8+E12+TS_E8+TS_E12
1	20022507	20640679	ALL	EL8	EL	8		qMT1-4	E8+E12+TS_E8+TS_E12
1	20022507	20862878	TvS	EL8	EL	8			E8+E12+TS_E8+TS_E12
1	20512104	20986910	TvS	EL12	EL	12			E8+E12+TS_E8+TS_E12
1	20532493	20986910	ALL	EL12	EL	12		qMT1-4	E8+E12+TS_E8+TS_E12
1	21153014	21431651	ALL	EL10	EL	10			E10+TS_E10
1	21153014	21438211	TvS	EL10	EL	10			E10+TS_E10
1	22752742	22766165	ALL	EL4	EL	4
1	22836570	23549747	ALL	LTSS4	LTSS	4
1	23621727	24482247	TvS	EL10	EL	10			E10+TS_E10
1	24234752	24482247	ALL	EL10	EL	10			E10+TS_E10
1	25010244	25328324	ALL	EL16	EL	16
1	27246334	27759490	TvS	LTSS10	LTSS	10			L12+S_L8+S_L12+TS_L10
1	27646816	28431385	ALL	LTSS12	LTSS	12			L12+S_L8+S_L12+TS_L10
1	39096420	39945553	SEN	LTSS8	LTSS	8			L12+S_L8+S_L12+TS_L10
1	40801147	41089199	TvS	LTSS12	LTSS	12			L12+S_L8+S_L12+TS_L10
1	40868955	41089199	ALL	LTSS12	LTSS	12			L12+S_L8+S_L12+TS_L10
1	40872724	40977958	SEN	LTSS12	LTSS	12			L12+S_L8+S_L12+TS_L10
1	42375015	42433667	ALL	LTSS4	LTSS	4
2	1078259	1427882	ALL	EL4	EL	4
2	2367853	3363690	ALL	LTSS4	LTSS	4
2	3373312	3460456	ALL	LTSS4	LTSS	4
2	3932005	4365940	ALL	LTSS12	LTSS	12
2	6504148	7269925	ALL	LTSS4	LTSS	4			L4+TS_L10
2	6520916	6689249	TvS	LTSS10	LTSS	10			L4+TS_L10
2	7916384	8477278	TvS	LTSS10	LTSS	10
2	10318572	10856593	SEN	LTSS8	LTSS	8
2	12782308	13137275	TvS	LTSS12	LTSS	12			S_L8+TS_L12
2	13112207	13906602	SEN	LTSS8	LTSS	8			S_L8+TS_L12
2	15300975	15693127	TvS	LTSS10	LTSS	10
2	17001446	17812071	TvS	EL10	EL	10			E10+TS_E10
2	17009266	17812071	ALL	EL10	EL	10			E10+TS_E10
2	17820486	18028915	ALL	LTSS8	LTSS	8		qMT2-1	L4+L8
2	17995621	18011934	ALL	LTSS4	LTSS	4		qMT2-1	L4+L8
2	18473892	18541585	ALL	EL4	EL	4
2	20147096	20895544	TvS	LTSS10	LTSS	10			E10+L4+TS_E10+TS_L10+TS_L12
2	20257871	21094834	TvS	LTSS12	LTSS	12			E10+L4+TS_E10+TS_L10+TS_L12
2	20631433	20912459	TvS	EL10	EL	10			E10+L4+TS_E10+TS_L10+TS_L12
2	20805063	21772969	ALL	LTSS4	LTSS	4		qMT2-2	E10+L4+TS_E10+TS_L10+TS_L12
2	20878350	20912459	ALL	EL10	EL	10		qMT2-2	E10+L4+TS_E10+TS_L10+TS_L12
2	21775592	22683305	ALL	LTSS4	LTSS	4			L4+S_L8
2	22172718	22626395	SEN	LTSS8	LTSS	8			L4+S_L8
2	22737665	22893699	TvS	LTSS12	LTSS	12
2	23828110	23844106	ALL	EL4	EL	4
2	24006757	25028288	TvS	LTSS12	LTSS	12			E16+TS_L12
2	24842029	24852641	ALL	EL16	EL	16			E16+TS_L12
2	26336431	27240476	ALL	EL8	EL	8			E8+TS_E8
2	26336431	27240476	TvS	EL8	EL	8			E8+TS_E8
2	27793385	28330115	TvS	LTSS12	LTSS	12			L4+TS_E10+TS_L12
2	28220669	29366238	TvS	EL10	EL	10			L4+TS_E10+TS_L12
2	28465295	29095470	ALL	LTSS4	LTSS	4			L4+TS_E10+TS_L12
2	30693233	31333093	ALL	EL8	EL	8
2	31594900	32110344	ALL	LTSS12	LTSS	12			L12+TS_L12
2	31594900	32188615	TvS	LTSS12	LTSS	12			L12+TS_L12
2	32190182	33049124	ALL	LTSS12	LTSS	12			E4+E8+L12+TS_E8+TS_L12
2	32190182	33049124	TvS	LTSS12	LTSS	12			E4+E8+L12+TS_E8+TS_L12
2	32891738	33578174	TvS	EL8	EL	8			E4+E8+L12+TS_E8+TS_L12
2	33313377	33578174	ALL	EL8	EL	8			E4+E8+L12+TS_E8+TS_L12
2	33413123	34554536	TvS	LTSS12	LTSS	12			E4+E8+L12+TS_E8+TS_L12
2	33692189	34575949	ALL	EL4	EL	4			E4+E8+L12+TS_E8+TS_L12
2	35747175	35804160	TvS	EL10	EL	10
3	1238102	1426199	ALL	LTSS8	LTSS	8			L8+TS_L8
3	1317266	1483717	TvS	LTSS8	LTSS	8			L8+TS_L8
3	2047594	2562450	TvS	LTSS12	LTSS	12
3	4353677	4455469	TvS	LTSS8	LTSS	8			L8+TS_L8
3	4426330	4455469	ALL	LTSS8	LTSS	8			L8+TS_L8
3	5060828	6032279	TvS	LTSS10	LTSS	10			TS_L10+TS_L12
3	5085501	6022913	TvS	LTSS12	LTSS	12			TS_L10+TS_L12
3	6225290	6397534	ALL	LTSS12	LTSS	12			L12+TS_L10+TS_L12
3	6241659	6876128	TvS	LTSS12	LTSS	12			L12+TS_L10+TS_L12
3	6398326	7346240	ALL	LTSS12	LTSS	12			L12+TS_L10+TS_L12
3	6766689	7384971	TvS	LTSS10	LTSS	10			L12+TS_L10+TS_L12
3	6909649	7896180	TvS	LTSS12	LTSS	12			L12+TS_L10+TS_L12
3	7988121	8169621	TvS	LTSS10	LTSS	10
3	8235496	8539589	ALL	LTSS4	LTSS	4
3	9445190	10284651	TvS	LTSS10	LTSS	10			L10+TS_L10
3	9664439	10284651	ALL	LTSS10	LTSS	10			L10+TS_L10
3	10961056	11485147	ALL	LTSS12	LTSS	12			L12+TS_L12
3	10986041	11485147	TvS	LTSS12	LTSS	12			L12+TS_L12
3	14228883	15210414	ALL	EL10	EL	10			E10+TS_E10
3	14228883	15180227	TvS	EL10	EL	10			E10+TS_E10
3	15196940	15373779	TvS	EL10	EL	10			E10+TS_E10
3	15220698	15373779	ALL	EL10	EL	10			E10+TS_E10
3	16075691	17019074	ALL	LTSS12	LTSS	12
3	19178113	19178506	TvS	LTSS8	LTSS	8
3	20598016	21430274	TvS	LTSS10	LTSS	10			E10+E12+L8+L10+L12+L16+S_L8+S_L10+S_LT50+TS_E10+TS_L8+TS_L10+TS_L12
3	21124409	21481269	ALL	LTSS10	LTSS	10			E10+E12+L8+L10+L12+L16+S_L8+S_L10+S_LT50+TS_E10+TS_L8+TS_L10+TS_L12
3	21481269	22472356	TvS	LTSS10	LTSS	10			E10+E12+L8+L10+L12+L16+S_L8+S_L10+S_LT50+TS_E10+TS_L8+TS_L10+TS_L12
3	21728962	22666789	ALL	LTSS16	LTSS	16		qMT3-1	E10+E12+L8+L10+L12+L16+S_L8+S_L10+S_LT50+TS_E10+TS_L8+TS_L10+TS_L12
3	22472356	23396831	ALL	LTSS10	LTSS	10		qMT3-1	E10+E12+L8+L10+L12+L16+S_L8+S_L10+S_LT50+TS_E10+TS_L8+TS_L10+TS_L12
3	22566400	23592440	ALL	EL10	EL	10		qMT3-1	E10+E12+L8+L10+L12+L16+S_L8+S_L10+S_LT50+TS_E10+TS_L8+TS_L10+TS_L12
3	22566400	23549106	TvS	EL10	EL	10			E10+E12+L8+L10+L12+L16+S_L8+S_L10+S_LT50+TS_E10+TS_L8+TS_L10+TS_L12
3	22667617	23349212	ALL	LTSS16	LTSS	16		qMT3-1	E10+E12+L8+L10+L12+L16+S_L8+S_L10+S_LT50+TS_E10+TS_L8+TS_L10+TS_L12
3	22756980	23729655	TvS	LTSS10	LTSS	10			E10+E12+L8+L10+L12+L16+S_L8+S_L10+S_LT50+TS_E10+TS_L8+TS_L10+TS_L12
3	22818808	23472076	ALL	EL12	EL	12		qMT3-1	E10+E12+L8+L10+L12+L16+S_L8+S_L10+S_LT50+TS_E10+TS_L8+TS_L10+TS_L12
3	22829418	23622225	ALL	LTSS12	LTSS	12		qMT3-1	E10+E12+L8+L10+L12+L16+S_L8+S_L10+S_LT50+TS_E10+TS_L8+TS_L10+TS_L12
3	22926579	23542930	ALL	LTSS8	LTSS	8		qMT3-1	E10+E12+L8+L10+L12+L16+S_L8+S_L10+S_LT50+TS_E10+TS_L8+TS_L10+TS_L12
3	22926579	23542930	TvS	LTSS8	LTSS	8			E10+E12+L8+L10+L12+L16+S_L8+S_L10+S_LT50+TS_E10+TS_L8+TS_L10+TS_L12
3	23190882	23622225	TvS	LTSS12	LTSS	12			E10+E12+L8+L10+L12+L16+S_L8+S_L10+S_LT50+TS_E10+TS_L8+TS_L10+TS_L12
3	23194641	23930860	SEN	LTSS8	LTSS	8			E10+E12+L8+L10+L12+L16+S_L8+S_L10+S_LT50+TS_E10+TS_L8+TS_L10+TS_L12
3	23553646	23592440	TvS	EL10	EL	10			E10+E12+L8+L10+L12+L16+S_L8+S_L10+S_LT50+TS_E10+TS_L8+TS_L10+TS_L12
3	23729655	24666235	ALL	LTSS10	LTSS	10		qMT3-2	E10+E12+L8+L10+L12+L16+S_L8+S_L10+S_LT50+TS_E10+TS_L8+TS_L10+TS_L12
3	23876053	24846072	TvS	LTSS10	LTSS	10			E10+E12+L8+L10+L12+L16+S_L8+S_L10+S_LT50+TS_E10+TS_L8+TS_L10+TS_L12
3	24449796	24615227	SEN	LTSS8	LTSS	8			E10+E12+L8+L10+L12+L16+S_L8+S_L10+S_LT50+TS_E10+TS_L8+TS_L10+TS_L12
3	24563901	24995911	SEN	LTSS10	LTSS	10			E10+E12+L8+L10+L12+L16+S_L8+S_L10+S_LT50+TS_E10+TS_L8+TS_L10+TS_L12
3	24585973	25057574	ALL	LTSS12	LTSS	12		qMT3-2	E10+E12+L8+L10+L12+L16+S_L8+S_L10+S_LT50+TS_E10+TS_L8+TS_L10+TS_L12
3	24668548	24964491	ALL	LTSS10	LTSS	10		qMT3-2	E10+E12+L8+L10+L12+L16+S_L8+S_L10+S_LT50+TS_E10+TS_L8+TS_L10+TS_L12
3	24711105	25203390	ALL	EL10	EL	10		qMT3-2	E10+E12+L8+L10+L12+L16+S_L8+S_L10+S_LT50+TS_E10+TS_L8+TS_L10+TS_L12
3	24711105	25203390	TvS	EL10	EL	10			E10+E12+L8+L10+L12+L16+S_L8+S_L10+S_LT50+TS_E10+TS_L8+TS_L10+TS_L12
3	24712096	24990795	SEN	LT50	LT50	ALL			E10+E12+L8+L10+L12+L16+S_L8+S_L10+S_LT50+TS_E10+TS_L8+TS_L10+TS_L12
3	24925770	24970168	TvS	LTSS10	LTSS	10			E10+E12+L8+L10+L12+L16+S_L8+S_L10+S_LT50+TS_E10+TS_L8+TS_L10+TS_L12
3	26963192	27812457	ALL	LTSS12	LTSS	12			L12+TS_L12
3	26963192	27812457	TvS	LTSS12	LTSS	12			L12+TS_L12
3	29324104	29620950	TvS	LTSS10	LTSS	10
3	29850279	30829911	ALL	LTSS12	LTSS	12			L12+TS_L12
3	30658362	31679068	TvS	LTSS12	LTSS	12			L12+TS_L12
3	31455451	31679068	ALL	LTSS12	LTSS	12			L12+TS_L12
3	32645743	32698961	ALL	EL4	EL	4
3	32705289	32937240	ALL	LTSS12	LTSS	12			L12+TS_L12
3	32705289	32984028	TvS	LTSS12	LTSS	12			L12+TS_L12
3	33203777	34122876	TvS	LTSS12	LTSS	12			L12+TS_L12
3	33424188	34242782	ALL	LTSS12	LTSS	12			L12+TS_L12
3	34797412	34852720	TvS	LTSS10	LTSS	10
3	35248478	35308862	ALL	EL8	EL	8			E8+TS_E8
3	35248478	35308862	TvS	EL8	EL	8			E8+TS_E8
4	156893	1002589	ALL	LTSS12	LTSS	12			L12+TS_L12
4	156893	1002589	TvS	LTSS12	LTSS	12			L12+TS_L12
4	2521359	3491834	ALL	LTSS8	LTSS	8			L8+TS_L8
4	2521359	3320304	TvS	LTSS8	LTSS	8			L8+TS_L8
4	3653974	4540563	ALL	EL10	EL	10			E10+S_E10+TS_E10
4	3653974	4638783	SEN	EL10	EL	10			E10+S_E10+TS_E10
4	3653974	4540563	TvS	EL10	EL	10			E10+S_E10+TS_E10
4	5835394	6697058	SEN	LTSS8	LTSS	8			S_L8+TS_L10
4	5997998	6144992	TvS	LTSS10	LTSS	10			S_L8+TS_L10
4	6687337	7217993	TvS	LTSS10	LTSS	10			S_L8+TS_L10
4	6697537	6876325	SEN	LTSS8	LTSS	8			S_L8+TS_L10
4	7964916	8892808	ALL	LTSS12	LTSS	12			L12+TS_L12
4	7964916	8892808	TvS	LTSS12	LTSS	12			L12+TS_L12
4	9597949	9878310	TvS	LTSS12	LTSS	12			L10+L12+TS_L10+TS_L12
4	9599400	10690251	ALL	LTSS12	LTSS	12		qMT4-1	L10+L12+TS_L10+TS_L12
4	10247600	11394804	ALL	LTSS10	LTSS	10		qMT4-1	L10+L12+TS_L10+TS_L12
4	10690251	11144322	TvS	LTSS12	LTSS	12			L10+L12+TS_L10+TS_L12
4	11268029	12142833	TvS	LTSS10	LTSS	10			L10+L12+TS_L10+TS_L12
4	12325462	12697611	ALL	LTSS12	LTSS	12			L12+TS_L12
4	12325462	12697611	TvS	LTSS12	LTSS	12			L12+TS_L12
4	13500589	13970276	TvS	LTSS12	LTSS	12			TS_E8+TS_L12
4	13502181	13947146	TvS	EL8	EL	8			TS_E8+TS_L12
4	17046506	17573726	TvS	LTSS10	LTSS	10
4	19583357	19588953	ALL	LTSS12	LTSS	12			E12+L8+L12+TS_L8+TS_L10+TS_L12
4	19583357	20489154	TvS	LTSS12	LTSS	12			E12+L8+L12+TS_L8+TS_L10+TS_L12
4	19840815	20440177	TvS	LTSS10	LTSS	10			E12+L8+L12+TS_L8+TS_L10+TS_L12
4	20462092	21021859	TvS	LTSS10	LTSS	10			E12+L8+L12+TS_L8+TS_L10+TS_L12
4	20482984	20518196	ALL	EL12	EL	12			E12+L8+L12+TS_L8+TS_L10+TS_L12
4	20482984	20518196	TvS	EL12	EL	12			E12+L8+L12+TS_L8+TS_L10+TS_L12
4	20702729	20726702	ALL	LTSS8	LTSS	8			E12+L8+L12+TS_L8+TS_L10+TS_L12
4	20702729	20726702	TvS	LTSS8	LTSS	8			E12+L8+L12+TS_L8+TS_L10+TS_L12
4	24671892	24998424	ALL	EL10	EL	10
4	27264789	27366041	ALL	EL8	EL	8			E8+E10+L12+TS_E8+TS_E10+TS_L10+TS_L12
4	27264789	27453834	TvS	EL8	EL	8			E8+E10+L12+TS_E8+TS_E10+TS_L10+TS_L12
4	27327538	28197218	TvS	LTSS12	LTSS	12			E8+E10+L12+TS_E8+TS_E10+TS_L10+TS_L12
4	28197218	29299662	ALL	LTSS12	LTSS	12		qMT4-2	E8+E10+L12+TS_E8+TS_E10+TS_L10+TS_L12
4	28565306	29299662	TvS	LTSS12	LTSS	12			E8+E10+L12+TS_E8+TS_E10+TS_L10+TS_L12
4	28858671	29609997	TvS	LTSS10	LTSS	10			E8+E10+L12+TS_E8+TS_E10+TS_L10+TS_L12
4	28886076	29473755	ALL	EL10	EL	10		qMT4-2	E8+E10+L12+TS_E8+TS_E10+TS_L10+TS_L12
4	28886076	29473755	TvS	EL10	EL	10			E8+E10+L12+TS_E8+TS_E10+TS_L10+TS_L12
4	31243470	31318772	SEN	EL12	EL	12
4	31821073	32227420	ALL	LTSS10	LTSS	10			L10+TS_L10
4	31821073	32274475	TvS	LTSS10	LTSS	10			L10+TS_L10
4	33205294	33395388	ALL	EL10	EL	10
4	33742404	33859055	ALL	LTSS16	LTSS	16
4	34467694	35089971	ALL	LTSS10	LTSS	10		qMT4-3	E4+L10+S_L8+TS_L10
4	34467694	35190103	TvS	LTSS10	LTSS	10			E4+L10+S_L8+TS_L10
4	34804839	35144013	SEN	LTSS8	LTSS	8			E4+L10+S_L8+TS_L10
4	34947641	34989934	ALL	EL4	EL	4		qMT4-3	E4+L10+S_L8+TS_L10
5	69986	492323	ALL	LTSS16	LTSS	16		qMT5-1	E8+L10+L16+LT50+TS_L10
5	363971	533675	ALL	EL8	EL	8		qMT5-1	E8+L10+L16+LT50+TS_L10
5	440813	1409302	ALL	LTSS10	LTSS	10		qMT5-1	E8+L10+L16+LT50+TS_L10
5	440813	1409302	TvS	LTSS10	LTSS	10			E8+L10+L16+LT50+TS_L10
5	604916	632104	ALL	LT50	LT50	ALL		qMT5-1	E8+L10+L16+LT50+TS_L10
5	3101038	3165517	TvS	LTSS10	LTSS	10			L10+TS_L10
5	3103382	3165517	ALL	LTSS10	LTSS	10			L10+TS_L10
5	3752390	4125087	ALL	EL10	EL	10
5	6600746	7455852	ALL	EL10	EL	10		qMT5-2	E10+L10+L12+TS_E10+TS_L10+TS_L12
5	6600746	7455852	TvS	EL10	EL	10			E10+L10+L12+TS_E10+TS_L10+TS_L12
5	7341822	8211190	ALL	LTSS12	LTSS	12		qMT5-2	E10+L10+L12+TS_E10+TS_L10+TS_L12
5	7341822	7623737	TvS	LTSS12	LTSS	12			E10+L10+L12+TS_E10+TS_L10+TS_L12
5	7711249	8783967	ALL	LTSS10	LTSS	10		qMT5-2	E10+L10+L12+TS_E10+TS_L10+TS_L12
5	7711249	8394786	TvS	LTSS10	LTSS	10			E10+L10+L12+TS_E10+TS_L10+TS_L12
5	8211190	8841413	TvS	LTSS12	LTSS	12			E10+L10+L12+TS_E10+TS_L10+TS_L12
5	17948650	18754900	TvS	LTSS12	LTSS	12
5	18791385	19871081	TvS	EL10	EL	10			E10+S_E10+TS_E10
5	18889391	19887424	ALL	EL10	EL	10			E10+S_E10+TS_E10
5	19871904	20818592	TvS	EL10	EL	10			E10+S_E10+TS_E10
5	19873603	19922646	SEN	EL10	EL	10			E10+S_E10+TS_E10
5	19887459	20818592	ALL	EL10	EL	10			E10+S_E10+TS_E10
5	22154145	23238568	TvS	LTSS12	LTSS	12			E10+E16+TS_E10+TS_L10+TS_L12
5	22167872	22814370	TvS	LTSS10	LTSS	10			E10+E16+TS_E10+TS_L10+TS_L12
5	22236565	22673878	ALL	EL16	EL	16			E10+E16+TS_E10+TS_L10+TS_L12
5	22971154	23383851	ALL	EL10	EL	10			E10+E16+TS_E10+TS_L10+TS_L12
5	22971154	23388964	TvS	EL10	EL	10			E10+E16+TS_E10+TS_L10+TS_L12
5	23519447	24152108	ALL	LTSS10	LTSS	10			L10+TS_L8+TS_L10
5	23558408	24538388	TvS	LTSS10	LTSS	10			L10+TS_L8+TS_L10
5	24011413	25026772	TvS	LTSS8	LTSS	8			L10+TS_L8+TS_L10
5	25473814	25763336	TvS	LTSS12	LTSS	12			L12+TS_L12
5	25673042	26611381	ALL	LTSS12	LTSS	12			L12+TS_L12
5	26675403	26926159	SEN	LTSS8	LTSS	8
5	27413208	28080422	ALL	EL16	EL	16		qMT5-3	E16+L16
5	28005538	29075588	ALL	LTSS16	LTSS	16		qMT5-3	E16+L16
6	188356	306267	ALL	EL4	EL	4
6	690949	1646932	ALL	EL16	EL	16		qMT6-1	E16+L12+S_12+TS_L12
6	802341	1804604	ALL	LTSS12	LTSS	12		qMT6-1	E16+L12+S_12+TS_L12
6	802341	1804604	TvS	LTSS12	LTSS	12			E16+L12+S_12+TS_L12
6	945999	948949	SEN	LTSS12	LTSS	12			E16+L12+S_12+TS_L12
6	2412183	2707767	ALL	LTSS4	LTSS	4
6	3567142	4288870	ALL	EL16	EL	16		qMT6-2	E16+L12+TS_L12
6	3685936	4004098	ALL	LTSS12	LTSS	12		qMT6-2	E16+L12+TS_L12
6	3685936	4004098	TvS	LTSS12	LTSS	12			E16+L12+TS_L12
6	4696360	4793464	ALL	LTSS10	LTSS	10
6	5728801	5753260	SEN	LTSS8	LTSS	8
6	7969254	8945780	ALL	EL16	EL	16			E16+TS_L10
6	8241613	9119418	TvS	LTSS10	LTSS	10			E16+TS_L10
6	8957216	9093006	ALL	EL16	EL	16			E16+TS_L10
6	12688659	13314515	ALL	LTSS12	LTSS	12
6	13704058	14701747	ALL	EL10	EL	10			E10+TS_E10+TS_L10
6	13704058	14701747	TvS	EL10	EL	10			E10+TS_E10+TS_L10
6	14273242	14886696	TvS	LTSS10	LTSS	10			E10+TS_E10+TS_L10
6	14949384	15849214	ALL	EL10	EL	10			E10+TS_E10
6	15250096	15983601	TvS	EL10	EL	10			E10+TS_E10
6	15983601	16806254	ALL	EL10	EL	10			E10+TS_E10
6	16972715	17389477	ALL	EL10	EL	10			E10+TS_E10
6	16972715	17389477	TvS	EL10	EL	10			E10+TS_E10
6	20228999	21157117	SEN	LTSS8	LTSS	8
6	22367941	23128510	ALL	LTSS12	LTSS	12		qMT6-3	E10+L4+L12
6	22408605	23364932	ALL	EL10	EL	10		qMT6-3	E10+L4+L12
6	22524093	23175527	ALL	LTSS4	LTSS	4		qMT6-3	E10+L4+L12
6	23385160	23934638	TvS	LTSS10	LTSS	10			L10+TS_L10
6	23834906	24900995	ALL	LTSS10	LTSS	10			L10+TS_L10
6	24594161	24900995	TvS	LTSS10	LTSS	10			L10+TS_L10
6	25999493	26669288	ALL	EL10	EL	10			E10+TS_E10
6	25999493	26669288	TvS	EL10	EL	10			E10+TS_E10
6	26847729	27803823	ALL	LTSS12	LTSS	12			L12+TS_L12
6	26847729	27434908	TvS	LTSS12	LTSS	12			L12+TS_L12
6	27803823	28714488	TvS	LTSS12	LTSS	12			L12+TS_L12
6	31107108	31209346	ALL	LTSS4	LTSS	4
7	592074	1198046	ALL	LTSS12	LTSS	12		qMT7-1	E8+L10+L12+L16+S_L8+TS_E8+TS_L10+TS_L12
7	621213	763964	ALL	LTSS16	LTSS	16		qMT7-1	E8+L10+L12+L16+S_L8+TS_E8+TS_L10+TS_L12
7	687811	1452372	TvS	LTSS12	LTSS	12			E8+L10+L12+L16+S_L8+TS_E8+TS_L10+TS_L12
7	923731	1452372	TvS	LTSS10	LTSS	10			E8+L10+L12+L16+S_L8+TS_E8+TS_L10+TS_L12
7	1452372	2559101	ALL	LTSS10	LTSS	10		qMT7-2	E8+L10+L12+L16+S_L8+TS_E8+TS_L10+TS_L12
7	1509076	1555857	TvS	EL8	EL	8			E8+L10+L12+L16+S_L8+TS_E8+TS_L10+TS_L12
7	1511030	1555857	ALL	EL8	EL	8		qMT7-2	E8+L10+L12+L16+S_L8+TS_E8+TS_L10+TS_L12
7	1638483	2484462	SEN	LTSS8	LTSS	8			E8+L10+L12+L16+S_L8+TS_E8+TS_L10+TS_L12
7	2320851	3389547	TvS	LTSS12	LTSS	12
7	3402347	3683917	ALL	LTSS12	LTSS	12		qMT7-3	E12+L12+TS_L12
7	3402347	4291281	TvS	LTSS12	LTSS	12			E12+L12+TS_L12
7	3464448	3608779	ALL	EL12	EL	12		qMT7-3	E12+L12+TS_L12
7	4580696	5602699	ALL	LTSS12	LTSS	12			L12+TS_L12
7	4580696	5602699	TvS	LTSS12	LTSS	12			L12+TS_L12
7	5944747	6049952	TvS	EL10	EL	10			E16+L12+TS_E10+TS_L10
7	6004961	6990278	TvS	LTSS10	LTSS	10			E16+L12+TS_E10+TS_L10
7	6870947	7663360	ALL	LTSS12	LTSS	12		qMT7-4	E16+L12+TS_E10+TS_L10
7	6958020	7453331	ALL	EL16	EL	16		qMT7-4	E16+L12+TS_E10+TS_L10
7	7997910	8744225	ALL	LTSS12	LTSS	12		qMT7-5	L12+L16+TS_L10
7	8524677	8776461	TvS	LTSS10	LTSS	10			L12+L16+TS_L10
7	8726248	8776532	ALL	LTSS16	LTSS	16		qMT7-5	L12+L16+TS_L10
7	9889718	10859714	TvS	LTSS10	LTSS	10
7	14643525	15180767	ALL	EL8	EL	8			E8+E16+L10+S_L8+TS_E8+TS_L10
7	14643525	15011588	TvS	EL8	EL	8			E8+E16+L10+S_L8+TS_E8+TS_L10
7	15180767	16120348	TvS	EL8	EL	8			E8+E16+L10+S_L8+TS_E8+TS_L10
7	15627934	16327078	ALL	EL16	EL	16		qMT7-6	E8+E16+L10+S_L8+TS_E8+TS_L10
7	15929199	16058155	SEN	LTSS8	LTSS	8			E8+E16+L10+S_L8+TS_E8+TS_L10
7	15951312	16632053	ALL	LTSS10	LTSS	10		qMT7-6	E8+E16+L10+S_L8+TS_E8+TS_L10
7	16632053	17416005	TvS	LTSS10	LTSS	10			E8+E16+L10+S_L8+TS_E8+TS_L10
7	17308700	18412604	ALL	LTSS10	LTSS	10			E8+E16+L10+S_L8+TS_E8+TS_L10
7	17460179	17881281	SEN	LTSS8	LTSS	8			E8+E16+L10+S_L8+TS_E8+TS_L10
7	18409760	18453531	TvS	LTSS10	LTSS	10			E8+E16+L10+S_L8+TS_E8+TS_L10
7	18676083	19698141	TvS	EL10	EL	10			E4+TS_E10+TS_L12
7	18771720	19548677	TvS	LTSS12	LTSS	12			E4+TS_E10+TS_L12
7	18924764	19513400	ALL	EL4	EL	4			E4+TS_E10+TS_L12
7	20362207	20926391	ALL	LTSS4	LTSS	4
7	22505330	23311994	ALL	LTSS8	LTSS	8		qMT7-7	E10+L8+TS_E10
7	22558225	23384132	ALL	EL10	EL	10		qMT7-7	E10+L8+TS_E10
7	22558225	23384132	TvS	EL10	EL	10			E10+L8+TS_E10
7	23317322	23930131	ALL	LTSS8	LTSS	8		qMT7-7	E10+L8+TS_E10
7	23607268	23782119	ALL	EL10	EL	10		qMT7-7	E10+L8+TS_E10
7	23607268	23782119	TvS	EL10	EL	10			E10+L8+TS_E10
7	24132378	24238707	ALL	LTSS4	LTSS	4
7	25401153	25928167	ALL	LTSS4	LTSS	4			L4+TS_L10
7	25666304	25769767	TvS	LTSS10	LTSS	10			L4+TS_L10
7	28437439	29435637	TOL	EL10	EL	10			L16+T_E10
7	28696182	28782595	ALL	LTSS16	LTSS	16			L16+T_E10
7	29457249	29664240	TOL	EL10	EL	10
8	636880	1409068	TvS	LTSS12	LTSS	12
8	3412670	4409763	TvS	LTSS12	LTSS	12			L12+TvS_L12
8	4409763	5060164	ALL	LTSS12	LTSS	12		qMT8-1	L12+TvS_L12
8	4415196	5060164	TvS	LTSS12	LTSS	12			L12+TvS_L12
8	4601720	4896619	ALL	EL12	EL	12		qMT8-1	L12+TvS_L12
8	5814787	6748558	TvS	EL10	EL	10			E10+TvS_E10
8	6003347	6847619	ALL	EL10	EL	10			E10+TvS_E10
8	6755013	7578554	TvS	EL10	EL	10			E10+TvS_E10
8	7452135	7580582	ALL	EL10	EL	10			E10+TvS_E10
8	7671105	8365072	TvS	LTSS10	LTSS	10
8	8857821	9395794	ALL	EL10	EL	10			E10+TvS_E10
8	8857821	9395794	TvS	EL10	EL	10			E10+TvS_E10
8	9468694	10399998	ALL	LTSS4	LTSS	4		qMT8-2	L4+L12+TS_L10+TS_L12
8	9721059	10127822	ALL	LTSS12	LTSS	12		qMT8-2	L4+L12+TS_L10+TS_L12
8	9721059	10127822	TvS	LTSS12	LTSS	12			L4+L12+TS_L10+TS_L12
8	9888263	10420390	TvS	LTSS10	LTSS	10			L4+L12+TS_L10+TS_L12
8	10999163	11543759	ALL	LTSS4	LTSS	4
8	12053834	13008840	TvS	LTSS10	LTSS	10
8	16369660	16863512	ALL	LTSS4	LTSS	4		qMT8-3	L4+L12+TS_L12
8	16374018	16896911	ALL	LTSS12	LTSS	12		qMT8-3	L4+L12+TS_L12
8	16374018	16896911	TvS	LTSS12	LTSS	12			L4+L12+TS_L12
8	17460201	18182838	ALL	LTSS4	LTSS	4			L4+TS_L8
8	17531166	17688634	TvS	LTSS8	LTSS	8			L4+TS_L8
8	19635833	19816023	TvS	LTSS12	LTSS	12			L12+TS_L12
8	19722541	20481447	ALL	LTSS12	LTSS	12			L12+TS_L12
8	20098082	21076669	TvS	LTSS12	LTSS	12			L12+TS_L12
8	21540140	22446579	ALL	LTSS12	LTSS	12
8	23017406	23313556	ALL	EL8	EL	8			E8+TS_E8
8	23068047	23313556	TvS	EL8	EL	8			E8+TS_E8
8	24270522	24313372	ALL	EL10	EL	10			E10+TS_E10
8	24305257	24313372	TvS	EL10	EL	10			E10+TS_E10
8	24952505	25467581	ALL	EL16	EL	16
8	25539145	26243868	TvS	EL8	EL	8			E8+E10+L10+L16+TS_E8+TS_E10
8	25620369	25655572	ALL	LTSS10	LTSS	10			E8+E10+L10+L16+TS_E8+TS_E10
8	26014290	26418232	ALL	EL10	EL	10		qMT8-4	E8+E10+L10+L16+TS_E8+TS_E10
8	26014290	26418232	TvS	EL10	EL	10			E8+E10+L10+L16+TS_E8+TS_E10
8	26231167	27371604	ALL	EL8	EL	8		qMT8-4	E8+E10+L10+L16+TS_E8+TS_E10
8	26593514	26766388	ALL	LTSS16	LTSS	16		qMT8-4	E8+E10+L10+L16+TS_E8+TS_E10
8	26929760	27371604	TvS	EL8	EL	8			E8+E10+L10+L16+TS_E8+TS_E10
8	27822879	28161286	ALL	LTSS4	LTSS	4
9	3149137	3711579	ALL	EL10	EL	10		qMT9-1	E8+E10+TS_E10
9	3149137	3711579	TvS	EL10	EL	10			E8+E10+TS_E10
9	3654598	4720333	ALL	EL8	EL	8		qMT9-1	E8+E10+TS_E10
9	4546868	4733475	ALL	EL10	EL	10		qMT9-1	E8+E10+TS_E10
9	4546868	4733475	TvS	EL10	EL	10			E8+E10+TS_E10
9	4985584	5930216	TvS	EL8	EL	8			E8+E10+TS_E8+TS_L10
9	5186978	6076169	ALL	EL10	EL	10		qMT9-2	E8+E10+TS_E8+TS_L10
9	5501693	5978747	TvS	LTSS10	LTSS	10			E8+E10+TS_E8+TS_L10
9	5559079	5930216	ALL	EL8	EL	8		qMT9-2	E8+E10+TS_E8+TS_L10
9	6569358	6938498	ALL	EL4	EL	4		qMT9-3	E4+L10+TS_E12+TS_L10+TS_L12
9	6846156	7128144	TvS	LTSS12	LTSS	12			E4+L10+TS_E12+TS_L10+TS_L12
9	6926473	7630726	ALL	LTSS10	LTSS	10		qMT9-3	E4+L10+TS_E12+TS_L10+TS_L12
9	6926473	7766630	TvS	LTSS10	LTSS	10			E4+L10+TS_E12+TS_L10+TS_L12
9	7152012	7310904	TvS	EL12	EL	12			E4+L10+TS_E12+TS_L10+TS_L12
9	7633085	8622287	ALL	LTSS10	LTSS	10			E4+L10+TS_E12+TS_L10+TS_L12
9	10545051	10746956	SEN	LTSS10	LTSS	10
9	13039645	13538507	ALL	LTSS4	LTSS	4
9	15017853	15132526	TvS	LTSS10	LTSS	10			E4+L10+TS_L10
9	15055972	15835730	ALL	LTSS10	LTSS	10		qMT9-4	E4+L10+TS_L10
9	15489857	15771203	ALL	EL4	EL	4		qMT9-4	E4+L10+TS_L10
9	15884264	16591872	TvS	LTSS12	LTSS	12			L10+S_L8+S_L10+TS_E8+TS_L10+TS_L12
9	16345613	17288408	SEN	LTSS8	LTSS	8			L10+S_L8+S_L10+TS_E8+TS_L10+TS_L12
9	16351083	16988959	ALL	LTSS10	LTSS	10			L10+S_L8+S_L10+TS_E8+TS_L10+TS_L12
9	16351083	17326170	TvS	LTSS10	LTSS	10			L10+S_L8+S_L10+TS_E8+TS_L10+TS_L12
9	16868464	16903462	SEN	LTSS10	LTSS	10			L10+S_L8+S_L10+TS_E8+TS_L10+TS_L12
9	16989571	17964165	ALL	LTSS10	LTSS	10			L10+S_L8+S_L10+TS_E8+TS_L10+TS_L12
9	17362507	18067376	TvS	LTSS10	LTSS	10			L10+S_L8+S_L10+TS_E8+TS_L10+TS_L12
9	17815378	18496492	TvS	EL8	EL	8			L10+S_L8+S_L10+TS_E8+TS_L10+TS_L12
9	19038016	19299105	ALL	EL8	EL	8			E8+S_L8+TS_E8
9	19202766	19299105	TvS	EL8	EL	8			E8+S_L8+TS_E8
9	19461976	19655179	SEN	LTSS8	LTSS	8			E8+S_L8+TS_E8
9	21343157	21535297	ALL	EL10	EL	10
10	735270	1729222	ALL	EL16	EL	16			E16+L10+TS_L8+TS_L10
10	1685889	2040404	TvS	LTSS10	LTSS	10			E16+L10+TS_L8+TS_L10
10	1740269	2052671	ALL	EL16	EL	16		qMT10-1	E16+L10+TS_L8+TS_L10
10	1793941	2402873	ALL	LTSS10	LTSS	10		qMT10-1	E16+L10+TS_L8+TS_L10
10	1921229	2515838	TvS	LTSS8	LTSS	8			E16+L10+TS_L8+TS_L10
10	2040680	3025615	TvS	LTSS10	LTSS	10			E16+L10+TS_L8+TS_L10
10	2059992	3057764	ALL	EL16	EL	16		qMT10-1	E16+L10+TS_L8+TS_L10
10	3909466	4594970	ALL	LTSS8	LTSS	8		qMT10-2	L8+L10+S_L8+TS_L8
10	3909466	4697687	TvS	LTSS8	LTSS	8			L8+L10+S_L8+TS_L8
10	4438022	5322884	ALL	LTSS10	LTSS	10		qMT10-2	L8+L10+S_L8+TS_L8
10	4627787	5252872	ALL	LTSS8	LTSS	8		qMT10-2	L8+L10+S_L8+TS_L8
10	4682667	4883578	SEN	LTSS8	LTSS	8			L8+L10+S_L8+TS_L8
10	4702029	5252872	TvS	LTSS8	LTSS	8			L8+L10+S_L8+TS_L8
10	5768567	5967494	ALL	LTSS4	LTSS	4
10	6299787	6300600	ALL	LT50	LT50	ALL		qMT10-3	L12+LT50+TS_L12
10	6299787	6300600	ALL	LTSS12	LTSS	12		qMT10-3	L12+LT50+TS_L12
10	6299787	6300600	TvS	LTSS12	LTSS	12			L12+LT50+TS_L12
10	10073301	10457052	ALL	LTSS10	LTSS	10			L8+L10+TS_L8+TS_L10
10	10073301	10457052	TvS	LTSS10	LTSS	10			L8+L10+TS_L8+TS_L10
10	10169807	10707407	TvS	LTSS8	LTSS	8			L8+L10+TS_L8+TS_L10
10	10478908	10707407	ALL	LTSS8	LTSS	8			L8+L10+TS_L8+TS_L10
10	12126901	13071329	TvS	LTSS12	LTSS	12			L10+L12+LT50+S_L8+TS_L10+TS_L12+TS_LT50
10	12242058	13479049	ALL	LT50	LT50	ALL		qMT10-4	L10+L12+LT50+S_L8+TS_L10+TS_L12+TS_LT50
10	12242058	13135941	TvS	LT50	LT50	ALL			L10+L12+LT50+S_L8+TS_L10+TS_L12+TS_LT50
10	12254499	13226549	ALL	LTSS12	LTSS	12		qMT10-4	L10+L12+LT50+S_L8+TS_L10+TS_L12+TS_LT50
10	13183719	14182796	TvS	LTSS12	LTSS	12			L10+L12+LT50+S_L8+TS_L10+TS_L12+TS_LT50
10	13296653	13957815	ALL	LTSS12	LTSS	12		qMT10-4	L10+L12+LT50+S_L8+TS_L10+TS_L12+TS_LT50
10	13841307	14842026	ALL	LTSS10	LTSS	10		qMT10-4	L10+L12+LT50+S_L8+TS_L10+TS_L12+TS_LT50
10	13944207	14928045	TvS	LTSS10	LTSS	10			L10+L12+LT50+S_L8+TS_L10+TS_L12+TS_LT50
10	14182796	15040400	ALL	LTSS12	LTSS	12		qMT10-4	L10+L12+LT50+S_L8+TS_L10+TS_L12+TS_LT50
10	14478348	15040400	TvS	LTSS12	LTSS	12			L10+L12+LT50+S_L8+TS_L10+TS_L12+TS_LT50
10	14904116	15899908	ALL	LTSS10	LTSS	10		qMT10-4	L10+L12+LT50+S_L8+TS_L10+TS_L12+TS_LT50
10	14945886	15863575	TvS	LTSS10	LTSS	10			L10+L12+LT50+S_L8+TS_L10+TS_L12+TS_LT50
10	15899908	16120190	TvS	LTSS10	LTSS	10			L10+L12+LT50+S_L8+TS_L10+TS_L12+TS_LT50
10	15948567	16846117	ALL	LTSS10	LTSS	10			L10+L12+LT50+S_L8+TS_L10+TS_L12+TS_LT50
10	16515296	17274073	SEN	LTSS8	LTSS	8			L10+L12+LT50+S_L8+TS_L10+TS_L12+TS_LT50
10	18163375	18634017	TvS	LTSS12	LTSS	12
10	21081923	21521469	TvS	LTSS10	LTSS	10
10	22735493	23063407	ALL	LTSS4	LTSS	4
10	23087582	23191428	TvS	EL12	EL	12
11	432508	548302	ALL	LTSS10	LTSS	10			E10+L10+TS_E10+TS_L10
11	432508	1208895	TvS	LTSS10	LTSS	10			E10+L10+TS_E10+TS_L10
11	729094	893507	TvS	EL10	EL	10			E10+L10+TS_E10+TS_L10
11	805738	1095859	ALL	EL10	EL	10			E10+L10+TS_E10+TS_L10
11	1747063	1872925	ALL	LTSS12	LTSS	12			L10+L12+TS_L10+TS_L12
11	1808044	2762755	TvS	LTSS10	LTSS	10			L10+L12+TS_L10+TS_L12
11	1818751	1872925	TvS	LTSS12	LTSS	12			L10+L12+TS_L10+TS_L12
11	1994994	2762033	ALL	LTSS10	LTSS	10			L10+L12+TS_L10+TS_L12
11	4917950	5365756	SEN	LTSS8	LTSS	8
11	5417763	5835275	TvS	EL8	EL	8
11	5850747	6657634	TvS	EL8	EL	8			L12+TS_E8+T_L12
11	6530814	6668920	ALL	LTSS12	LTSS	12			L12+TS_E8+T_L12
11	6530814	6668920	TvS	LTSS12	LTSS	12			L12+TS_E8+T_L12
11	6772976	7219432	ALL	LTSS10	LTSS	10			L10+TS_L10
11	6772976	7219432	TvS	LTSS10	LTSS	10			L10+TS_L10
11	8640773	8735028	ALL	LTSS16	LTSS	16
11	10311705	11259546	ALL	LTSS16	LTSS	16			L16+TS_L10
11	10538476	10673698	TvS	LTSS10	LTSS	10			L16+TS_L10
11	11373597	11447437	ALL	LTSS16	LTSS	16
11	11884098	12808372	TvS	LTSS12	LTSS	12
11	12918439	13913396	TvS	LTSS12	LTSS	12			L16+TS_L10+TS_L12
11	13225174	13602524	TvS	LTSS10	LTSS	10			L16+TS_L10+TS_L12
11	13539010	14454911	ALL	LTSS16	LTSS	16			L16+TS_L10+TS_L12
11	14500791	15473977	ALL	LTSS16	LTSS	16
11	15593585	16583082	ALL	LTSS16	LTSS	16		qMT11-1	L12+L16
11	15764167	16213229	ALL	LTSS12	LTSS	12		qMT11-1	L12+L16
11	16919373	17425263	TvS	LTSS10	LTSS	10			E10+L12+S_L8+TS_E10+TS_L10
11	17316314	18043094	ALL	LTSS12	LTSS	12		qMT11-2	E10+L12+S_L8+TS_E10+TS_L10
11	17538432	18487194	ALL	EL10	EL	10		qMT11-2	E10+L12+S_L8+TS_E10+TS_L10
11	17961428	18804041	TvS	EL10	EL	10			E10+L12+S_L8+TS_E10+TS_L10
11	18586843	18947366	SEN	LTSS8	LTSS	8			E10+L12+S_L8+TS_E10+TS_L10
11	20097885	20257786	TvS	EL10	EL	10
11	21344951	21392724	TOL	LTSS10	LTSS	10
11	22476324	23187591	ALL	LTSS4	LTSS	4
11	25159572	25809234	ALL	LTSS10	LTSS	10		qMT11-3	L10+L12
11	25781026	25809234	ALL	LTSS12	LTSS	12		qMT11-3	L10+L12
11	26265174	26856042	TvS	LTSS10	LTSS	10			L10+TS_L10
11	26400388	26856042	ALL	LTSS10	LTSS	10			L10+TS_L10
11	27837953	28788599	TvS	LTSS10	LTSS	10			L10+TS_L10
11	28655679	28788599	ALL	LTSS10	LTSS	10			L10+TS_L10
12	205170	1027900	TvS	LTSS10	LTSS	10
12	2072372	3065879	TvS	LTSS10	LTSS	10			E8+L10+L12+S_L8+TS_E8+TS_L10+TS_L12
12	2192895	3108641	ALL	LTSS10	LTSS	10		qMT12	E8+L10+L12+S_L8+TS_E8+TS_L10+TS_L12
12	2247573	3066872	SEN	LTSS8	LTSS	8			E8+L10+L12+S_L8+TS_E8+TS_L10+TS_L12
12	3075617	3122233	TvS	LTSS10	LTSS	10			E8+L10+L12+S_L8+TS_E8+TS_L10+TS_L12
12	3084689	4040818	ALL	LTSS12	LTSS	12		qMT12	E8+L10+L12+S_L8+TS_E8+TS_L10+TS_L12
12	3113518	3981575	ALL	LTSS10	LTSS	10		qMT12	E8+L10+L12+S_L8+TS_E8+TS_L10+TS_L12
12	3709807	4602006	TvS	LTSS12	LTSS	12			E8+L10+L12+S_L8+TS_E8+TS_L10+TS_L12
12	3744838	4043986	ALL	EL8	EL	8		qMT12	E8+L10+L12+S_L8+TS_E8+TS_L10+TS_L12
12	3934779	4043986	TvS	EL8	EL	8			E8+L10+L12+S_L8+TS_E8+TS_L10+TS_L12
12	4052448	4782655	ALL	LTSS12	LTSS	12			E8+L10+L12+S_L8+TS_E8+TS_L10+TS_L12
12	5670962	6577422	ALL	LTSS10	LTSS	10
12	7252790	7601622	ALL	LTSS12	LTSS	12			L12+TS_L12
12	7252790	7601622	TvS	LTSS12	LTSS	12			L12+TS_L12
12	17870115	17948964	TvS	LTSS8	LTSS	8
12	18327523	19112256	TvS	EL8	EL	8			E8+TS_E8
12	18511051	19112256	ALL	EL8	EL	8			E8+TS_E8
12	22607831	23143241	ALL	LTSS10	LTSS	10			L10+TS_L10
12	22607831	22809250	TvS	LTSS10	LTSS	10			L10+TS_L10
12	23566984	23986062	TvS	EL10	EL	10
12	24014365	24855950	SEN	LTSS8	LTSS	8
12	25554710	25741593	ALL	EL8	EL	8
12	26421130	27162742	TvS	LTSS10	LTSS	10			L10+TS_L10
12	26716848	27162742	ALL	LTSS10	LTSS	10			L10+TS_L10

[truncated: 1 more sheets: Sheet3]
